# Supplementary material for: Di-tert-butyl 2,2′-[(2-hydroxy­ethyl)aza­nedi­yl]diacetate
Source: Acta Crystallogr Sect E Struct Rep Online. 2009 Nov 21;65(Pt 12):o3167. doi: 10.1107/S1600536809049022 (PMC2971910; doi:10.1107/S1600536809049022)
Supplement: Supplementary file 1 [file e-65-o3167-sup1.cif]

##############################################################################
###                                                                        ###
###        Electronic paper (Acta Crystallographica Section E)             ###
###                                                                        ###
##############################################################################
#                                                                            #
# This CIF contains the data in a paper accepted for publication in Acta     #
# Crystallographica Section E. It conforms to the requirements of Notes      #
# for Authors for Section E, and has been peer reviewed under the auspices   #
# of the IUCr Commission on Journals.                                        #
#                                                                            #
# Full details of the Crystallographic Information File format               #
# are given in the paper "The Crystallographic Information File (CIF):       #
# a New Standard Archive File for Crystallography" by S. R. Hall, F. H.      #
# Allen and I. D. Brown [Acta Cryst. (1991), A47, 655-685].                  #
#                                                                            #
# The current version of the core CIF dictionary is obtainable from          #
# ftp://ftp.iucr.org/pub/cif_core.dic. The current version number is 2.4.    #
#                                                                            #
# Software is freely available for graphical display of the structure(s) in  #
# this CIF.  For information consult the CIF home page http://www.iucr.org/  #
# cif/home.html                                                              #
#                                                                            #
# This file may be used for bona fide research purposes within the           #
# scientific community so long as proper attribution is given to the journal # 
# article from which it was obtained.                                        #
#                                                                            #
##############################################################################
                                             
data_I
_audit_creation_method     SHELXL-97
_chemical_name_systematic
;
Di-<i>tert</i>-butyl 2,2'-[(2-hydroxyethyl)azanediyl]diacetate
;
_chemical_name_common     ?
_chemical_formula_moiety     'C14 H27 N O5'
_chemical_formula_sum     'C14 H27 N O5'
_chemical_formula_iupac     'C14 H27 N O5'
_chemical_formula_weight     289.37
_chemical_melting_point     ?
_symmetry_cell_setting     'Orthorhombic'
_symmetry_space_group_name_H-M     'P b c a'
_symmetry_space_group_name_Hall     '-P 2ac 2ab'
loop_
    _symmetry_equiv_pos_as_xyz
    'x, y, z'
    '-x+1/2, -y, z+1/2'
    '-x, y+1/2, -z+1/2'
    'x+1/2, -y+1/2, -z'
    '-x, -y, -z'
    'x-1/2, y, -z-1/2'
    'x, -y-1/2, z-1/2'
    '-x-1/2, y-1/2, z'
_cell_length_a     11.9767(4)
_cell_length_b     9.7187(3)
_cell_length_c     29.3476(7)
_cell_angle_alpha     90.00
_cell_angle_beta     90.00
_cell_angle_gamma     90.00
_cell_volume     3416.00(18)
_cell_formula_units_Z     8
_cell_measurement_reflns_used     3711
_cell_measurement_theta_min     2.195
_cell_measurement_theta_max     26.081
_cell_measurement_temperature     296(2)
_exptl_crystal_description     block
_exptl_crystal_colour     colorless
_exptl_crystal_size_max     0.36
_exptl_crystal_size_mid     0.21
_exptl_crystal_size_min     0.08
_exptl_crystal_density_diffrn     1.125
_exptl_crystal_density_meas     ?
_exptl_crystal_density_method     'not measured'
_exptl_crystal_F_000     1264
_exptl_absorpt_coefficient_mu     0.084
_exptl_absorpt_correction_type     'multi-scan'
_exptl_absorpt_process_details     '(SADABS; Bruker, 2007)'
_exptl_absorpt_correction_T_min     0.9703
_exptl_absorpt_correction_T_max     0.9933
_exptl_special_details
;
;
_diffrn_ambient_temperature     296(2)
_diffrn_radiation_type     MoK\a
_diffrn_radiation_wavelength     0.71073
_diffrn_radiation_source     'fine-focus sealed tube'
_diffrn_radiation_monochromator     graphite
_diffrn_measurement_device_type     'Bruker SMART APEX CCD area-detector'
_diffrn_measurement_method     'phi and omega scans'
_diffrn_detector_area_resol_mean     ?
_diffrn_reflns_number     12339
_diffrn_reflns_av_R_equivalents     0.0218
_diffrn_reflns_av_sigmaI/netI     0.0258
_diffrn_reflns_theta_min     2.19
_diffrn_reflns_theta_max     27.62
_diffrn_reflns_theta_full     27.62
_diffrn_measured_fraction_theta_max     0.995
_diffrn_measured_fraction_theta_full     0.995
_diffrn_reflns_limit_h_min     -15
_diffrn_reflns_limit_h_max     10
_diffrn_reflns_limit_k_min     -12
_diffrn_reflns_limit_k_max     7
_diffrn_reflns_limit_l_min     -38
_diffrn_reflns_limit_l_max     25
_diffrn_standards_number     0
_diffrn_standards_interval_count     0
_diffrn_standards_interval_time     0
_diffrn_standards_decay_%     0
_refine_special_details
;
 Refinement of F^2^ against ALL reflections.  The weighted R-factor wR and
 goodness of fit S are based on F^2^, conventional R-factors R are based
 on F, with F set to zero for negative F^2^. The threshold expression of
 F^2^ > 2sigma(F^2^) is used only for calculating R-factors(gt) etc. and is
 not relevant to the choice of reflections for refinement.  R-factors based
 on F^2^ are statistically about twice as large as those based on F, and R-
 factors based on ALL data will be even larger.
;
_reflns_number_total     3958
_reflns_number_gt     2503
_reflns_threshold_expression     I>2sigma(I)
_refine_ls_structure_factor_coef     Fsqd
_refine_ls_matrix_type     full
_refine_ls_R_factor_all     0.0776
_refine_ls_R_factor_gt     0.0455
_refine_ls_wR_factor_gt     0.1108
_refine_ls_wR_factor_ref     0.1282
_refine_ls_goodness_of_fit_ref     1.022
_refine_ls_restrained_S_all     1.022
_refine_ls_number_reflns     3958
_refine_ls_number_parameters     190
_refine_ls_number_restraints     1
_refine_ls_hydrogen_treatment     mixed
_refine_ls_weighting_scheme     calc
_refine_ls_weighting_details
         'calc w=1/[\s^2^(Fo^2^)+(0.0551P)^2^+0.5511P] where P=(Fo^2^+2Fc^2^)/3'
_atom_sites_solution_hydrogens     geom
_atom_sites_solution_primary     direct
_atom_sites_solution_secondary     difmap
_refine_ls_shift/su_max     0.001
_refine_ls_shift/su_mean     0.000
_refine_diff_density_max     0.133
_refine_diff_density_min     -0.172
_refine_ls_extinction_method     none
_refine_ls_extinction_coef     ?
loop_
    _atom_type_symbol
    _atom_type_description
    _atom_type_scat_dispersion_real
    _atom_type_scat_dispersion_imag
    _atom_type_scat_source
    'C' 'C' 0.0033 0.0016
                         'International Tables Vol C Tables 4.2.6.8 and 6.1.1.4'
    'H' 'H' 0.0000 0.0000
                         'International Tables Vol C Tables 4.2.6.8 and 6.1.1.4'
    'N' 'N' 0.0061 0.0033
                         'International Tables Vol C Tables 4.2.6.8 and 6.1.1.4'
    'O' 'O' 0.0106 0.0060
                         'International Tables Vol C Tables 4.2.6.8 and 6.1.1.4'
_computing_data_collection     'SMART (Bruker, 1998)'
_computing_cell_refinement     'SAINT (Bruker, 1998)'
_computing_data_reduction     'SAINT (Bruker, 2005)'
_computing_structure_solution     'SHELXTL (Sheldrick, 2008)'
_computing_structure_refinement     'SHELXTL (Sheldrick, 2008)'
_computing_molecular_graphics     'SHELXTL (Sheldrick, 2008)'
_computing_publication_material     'SHELXTL (Sheldrick, 2008)'
loop_
    _atom_site_type_symbol
    _atom_site_label
    _atom_site_fract_x
    _atom_site_fract_y
    _atom_site_fract_z
    _atom_site_U_iso_or_equiv
    _atom_site_adp_type
    _atom_site_calc_flag
    _atom_site_refinement_flags
    _atom_site_occupancy
    _atom_site_disorder_assembly
    _atom_site_disorder_group
    C C1 0.52162(16) 0.1474(2) 0.74442(6) 0.0719(5) Uani d . 1 . .
    H H1A 0.5798 0.0876 0.7338 0.108 Uiso calc R 1 . .
    H H1B 0.4957 0.1161 0.7736 0.108 Uiso calc R 1 . .
    H H1C 0.5502 0.2393 0.7473 0.108 Uiso calc R 1 . .
    N N1 0.63856(10) 0.38227(12) 0.59060(4) 0.0459(3) Uani d . 1 . .
    O O1 0.47237(8) 0.16745(10) 0.66460(3) 0.0480(3) Uani d . 1 . .
    C C2 0.37573(18) 0.00455(18) 0.70716(6) 0.0777(6) Uani d . 1 . .
    H H2A 0.3187 0.0050 0.6842 0.117 Uiso calc R 1 . .
    H H2B 0.3436 -0.0212 0.7359 0.117 Uiso calc R 1 . .
    H H2C 0.4327 -0.0603 0.6990 0.117 Uiso calc R 1 . .
    O O2 0.52896(11) 0.38533(11) 0.67575(4) 0.0689(4) Uani d . 1 . .
    C C3 0.33760(16) 0.2516(2) 0.72143(7) 0.0753(5) Uani d . 1 . .
    H H3A 0.3711 0.3411 0.7233 0.113 Uiso calc R 1 . .
    H H3B 0.3027 0.2295 0.7500 0.113 Uiso calc R 1 . .
    H H3C 0.2825 0.2511 0.6977 0.113 Uiso calc R 1 . .
    O O3 0.69461(11) 0.19726(12) 0.51907(4) 0.0714(4) Uani d . 1 . .
    C C4 0.42619(13) 0.14629(15) 0.71095(5) 0.0473(4) Uani d . 1 . .
    O O4 0.61496(10) 0.33760(11) 0.46780(3) 0.0586(3) Uani d . 1 . .
    C C5 0.52554(12) 0.28259(14) 0.65316(5) 0.0459(3) Uani d . 1 . .
    O O5 0.73364(13) 0.53528(15) 0.66616(5) 0.0839(4) Uani d D 1 . .
    H H5 0.6636(9) 0.524(3) 0.6645(9) 0.126 Uiso d D 1 . .
    C C6 0.58168(13) 0.26158(15) 0.60781(5) 0.0515(4) Uani d . 1 . .
    H H6A 0.6354 0.1873 0.6107 0.062 Uiso calc R 1 . .
    H H6B 0.5259 0.2333 0.5858 0.062 Uiso calc R 1 . .
    C C7 0.61304(14) 0.41188(16) 0.54343(5) 0.0545(4) Uani d . 1 . .
    H H7A 0.6497 0.4972 0.5351 0.065 Uiso calc R 1 . .
    H H7B 0.5332 0.4266 0.5407 0.065 Uiso calc R 1 . .
    C C8 0.64704(13) 0.30191(16) 0.50949(5) 0.0508(4) Uani d . 1 . .
    C C9 0.63142(15) 0.24561(18) 0.42820(5) 0.0618(4) Uani d . 1 . .
    C C10 0.56917(19) 0.1123(2) 0.43595(8) 0.0933(7) Uani d . 1 . .
    H H10A 0.6062 0.0599 0.4592 0.140 Uiso calc R 1 . .
    H H10B 0.5677 0.0601 0.4082 0.140 Uiso calc R 1 . .
    H H10C 0.4941 0.1320 0.4454 0.140 Uiso calc R 1 . .
    C C11 0.75478(18) 0.2232(3) 0.42041(7) 0.0882(6) Uani d . 1 . .
    H H11A 0.7921 0.3105 0.4192 0.132 Uiso calc R 1 . .
    H H11B 0.7656 0.1754 0.3921 0.132 Uiso calc R 1 . .
    H H11C 0.7850 0.1694 0.4449 0.132 Uiso calc R 1 . .
    C C12 0.5793(2) 0.3278(2) 0.38978(6) 0.0994(8) Uani d . 1 . .
    H H12A 0.5028 0.3477 0.3971 0.149 Uiso calc R 1 . .
    H H12B 0.5824 0.2753 0.3621 0.149 Uiso calc R 1 . .
    H H12C 0.6195 0.4123 0.3858 0.149 Uiso calc R 1 . .
    C C13 0.75774(14) 0.38686(19) 0.60054(5) 0.0614(4) Uani d . 1 . .
    H H13A 0.7921 0.4587 0.5824 0.074 Uiso calc R 1 . .
    H H13B 0.7913 0.2999 0.5919 0.074 Uiso calc R 1 . .
    C C14 0.78138(16) 0.4137(2) 0.65010(6) 0.0750(5) Uani d . 1 . .
    H H14A 0.7532 0.3373 0.6680 0.090 Uiso calc R 1 . .
    H H14B 0.8616 0.4180 0.6545 0.090 Uiso calc R 1 . .
loop_
    _atom_site_aniso_label
    _atom_site_aniso_U_11
    _atom_site_aniso_U_22
    _atom_site_aniso_U_33
    _atom_site_aniso_U_12
    _atom_site_aniso_U_13
    _atom_site_aniso_U_23
    C1 0.0772(12) 0.0836(12) 0.0549(10) -0.0102(10) -0.0087(9) 0.0146(9)
    N1 0.0527(7) 0.0491(7) 0.0360(6) -0.0043(6) 0.0032(5) 0.0030(5)
    O1 0.0588(6) 0.0447(5) 0.0406(6) -0.0079(5) 0.0082(4) -0.0007(4)
    C2 0.1038(14) 0.0652(11) 0.0641(11) -0.0327(11) 0.0156(10) 0.0029(9)
    O2 0.1028(10) 0.0468(6) 0.0571(7) -0.0129(6) 0.0304(6) -0.0092(5)
    C3 0.0693(11) 0.0845(13) 0.0722(12) 0.0094(10) 0.0238(10) 0.0024(10)
    O3 0.0984(9) 0.0681(7) 0.0478(7) 0.0330(7) -0.0009(6) -0.0002(5)
    C4 0.0546(8) 0.0479(8) 0.0393(8) -0.0062(7) 0.0076(7) 0.0034(6)
    O4 0.0760(7) 0.0625(7) 0.0374(6) 0.0156(6) -0.0023(5) -0.0022(5)
    C5 0.0531(8) 0.0434(8) 0.0411(8) -0.0006(7) 0.0041(7) 0.0015(6)
    O5 0.1030(10) 0.0812(9) 0.0674(8) -0.0272(9) 0.0050(8) -0.0216(7)
    C6 0.0611(9) 0.0503(8) 0.0430(8) -0.0069(7) 0.0096(7) -0.0046(7)
    C7 0.0708(10) 0.0530(8) 0.0396(8) 0.0118(8) 0.0043(7) 0.0023(7)
    C8 0.0577(9) 0.0556(9) 0.0391(8) 0.0082(8) 0.0040(7) 0.0024(7)
    C9 0.0757(11) 0.0699(11) 0.0397(9) 0.0100(9) -0.0004(8) -0.0105(8)
    C10 0.1030(16) 0.0898(15) 0.0872(16) -0.0163(13) -0.0079(13) -0.0199(12)
    C11 0.0809(13) 0.1181(17) 0.0658(12) 0.0111(13) 0.0199(11) -0.0130(12)
    C12 0.146(2) 0.1065(17) 0.0456(11) 0.0351(15) -0.0202(12) -0.0077(11)
    C13 0.0567(10) 0.0692(11) 0.0584(10) -0.0081(8) 0.0033(8) -0.0044(8)
    C14 0.0693(12) 0.0905(14) 0.0653(12) -0.0131(10) -0.0139(9) -0.0023(11)
_geom_special_details
;
 All esds (except the esd in the dihedral angle between two l.s. planes)
 are estimated using the full covariance matrix.  The cell esds are taken
 into account individually in the estimation of esds in distances, angles
 and torsion angles; correlations between esds in cell parameters are only
 used when they are defined by crystal symmetry.  An approximate (isotropic)
 treatment of cell esds is used for estimating esds involving l.s. planes.
;
loop_
    _geom_bond_atom_site_label_1
    _geom_bond_atom_site_label_2
    _geom_bond_site_symmetry_2
    _geom_bond_distance
    _geom_bond_publ_flag
    C1 C4 . 1.507(2) ?
    C1 H1A . 0.9600 ?
    C1 H1B . 0.9600 ?
    C1 H1C . 0.9600 ?
    N1 C7 . 1.4465(18) ?
    N1 C6 . 1.4475(18) ?
    N1 C13 . 1.458(2) ?
    O1 C5 . 1.3306(17) ?
    O1 C4 . 1.4830(16) ?
    C2 C4 . 1.508(2) ?
    C2 H2A . 0.9600 ?
    C2 H2B . 0.9600 ?
    C2 H2C . 0.9600 ?
    O2 C5 . 1.1992(17) ?
    C3 C4 . 1.506(2) ?
    C3 H3A . 0.9600 ?
    C3 H3B . 0.9600 ?
    C3 H3C . 0.9600 ?
    O3 C8 . 1.1992(17) ?
    O4 C8 . 1.3285(17) ?
    O4 C9 . 1.4794(18) ?
    C5 C6 . 1.505(2) ?
    O5 C14 . 1.394(2) ?
    O5 H5 . 0.848(10) ?
    C6 H6A . 0.9700 ?
    C6 H6B . 0.9700 ?
    C7 C8 . 1.517(2) ?
    C7 H7A . 0.9700 ?
    C7 H7B . 0.9700 ?
    C9 C11 . 1.511(3) ?
    C9 C10 . 1.512(3) ?
    C9 C12 . 1.516(2) ?
    C10 H10A . 0.9600 ?
    C10 H10B . 0.9600 ?
    C10 H10C . 0.9600 ?
    C11 H11A . 0.9600 ?
    C11 H11B . 0.9600 ?
    C11 H11C . 0.9600 ?
    C12 H12A . 0.9600 ?
    C12 H12B . 0.9600 ?
    C12 H12C . 0.9600 ?
    C13 C14 . 1.504(2) ?
    C13 H13A . 0.9700 ?
    C13 H13B . 0.9700 ?
    C14 H14A . 0.9700 ?
    C14 H14B . 0.9700 ?
loop_
    _geom_angle_atom_site_label_1
    _geom_angle_atom_site_label_2
    _geom_angle_atom_site_label_3
    _geom_angle_site_symmetry_1
    _geom_angle_site_symmetry_3
    _geom_angle
    _geom_angle_publ_flag
    C4 C1 H1A . . 109.5 ?
    C4 C1 H1B . . 109.5 ?
    H1A C1 H1B . . 109.5 ?
    C4 C1 H1C . . 109.5 ?
    H1A C1 H1C . . 109.5 ?
    H1B C1 H1C . . 109.5 ?
    C7 N1 C6 . . 113.32(12) ?
    C7 N1 C13 . . 113.11(12) ?
    C6 N1 C13 . . 114.57(13) ?
    C5 O1 C4 . . 121.77(11) ?
    C4 C2 H2A . . 109.5 ?
    C4 C2 H2B . . 109.5 ?
    H2A C2 H2B . . 109.5 ?
    C4 C2 H2C . . 109.5 ?
    H2A C2 H2C . . 109.5 ?
    H2B C2 H2C . . 109.5 ?
    C4 C3 H3A . . 109.5 ?
    C4 C3 H3B . . 109.5 ?
    H3A C3 H3B . . 109.5 ?
    C4 C3 H3C . . 109.5 ?
    H3A C3 H3C . . 109.5 ?
    H3B C3 H3C . . 109.5 ?
    O1 C4 C3 . . 110.86(12) ?
    O1 C4 C1 . . 108.31(12) ?
    C3 C4 C1 . . 113.35(15) ?
    O1 C4 C2 . . 102.02(12) ?
    C3 C4 C2 . . 110.68(15) ?
    C1 C4 C2 . . 111.02(14) ?
    C8 O4 C9 . . 121.82(12) ?
    O2 C5 O1 . . 125.25(13) ?
    O2 C5 C6 . . 125.91(13) ?
    O1 C5 C6 . . 108.83(12) ?
    C14 O5 H5 . . 106.1(19) ?
    N1 C6 C5 . . 114.14(12) ?
    N1 C6 H6A . . 108.7 ?
    C5 C6 H6A . . 108.7 ?
    N1 C6 H6B . . 108.7 ?
    C5 C6 H6B . . 108.7 ?
    H6A C6 H6B . . 107.6 ?
    N1 C7 C8 . . 115.57(13) ?
    N1 C7 H7A . . 108.4 ?
    C8 C7 H7A . . 108.4 ?
    N1 C7 H7B . . 108.4 ?
    C8 C7 H7B . . 108.4 ?
    H7A C7 H7B . . 107.4 ?
    O3 C8 O4 . . 125.07(14) ?
    O3 C8 C7 . . 124.84(14) ?
    O4 C8 C7 . . 110.08(13) ?
    O4 C9 C11 . . 109.66(14) ?
    O4 C9 C10 . . 109.51(14) ?
    C11 C9 C10 . . 112.41(17) ?
    O4 C9 C12 . . 102.18(14) ?
    C11 C9 C12 . . 111.49(17) ?
    C10 C9 C12 . . 111.10(17) ?
    C9 C10 H10A . . 109.5 ?
    C9 C10 H10B . . 109.5 ?
    H10A C10 H10B . . 109.5 ?
    C9 C10 H10C . . 109.5 ?
    H10A C10 H10C . . 109.5 ?
    H10B C10 H10C . . 109.5 ?
    C9 C11 H11A . . 109.5 ?
    C9 C11 H11B . . 109.5 ?
    H11A C11 H11B . . 109.5 ?
    C9 C11 H11C . . 109.5 ?
    H11A C11 H11C . . 109.5 ?
    H11B C11 H11C . . 109.5 ?
    C9 C12 H12A . . 109.5 ?
    C9 C12 H12B . . 109.5 ?
    H12A C12 H12B . . 109.5 ?
    C9 C12 H12C . . 109.5 ?
    H12A C12 H12C . . 109.5 ?
    H12B C12 H12C . . 109.5 ?
    N1 C13 C14 . . 112.53(14) ?
    N1 C13 H13A . . 109.1 ?
    C14 C13 H13A . . 109.1 ?
    N1 C13 H13B . . 109.1 ?
    C14 C13 H13B . . 109.1 ?
    H13A C13 H13B . . 107.8 ?
    O5 C14 C13 . . 113.37(16) ?
    O5 C14 H14A . . 108.9 ?
    C13 C14 H14A . . 108.9 ?
    O5 C14 H14B . . 108.9 ?
    C13 C14 H14B . . 108.9 ?
    H14A C14 H14B . . 107.7 ?
loop_
    _geom_torsion_atom_site_label_1
    _geom_torsion_atom_site_label_2
    _geom_torsion_atom_site_label_3
    _geom_torsion_atom_site_label_4
    _geom_torsion_site_symmetry_1
    _geom_torsion_site_symmetry_2
    _geom_torsion_site_symmetry_3
    _geom_torsion_site_symmetry_4
    _geom_torsion
    _geom_torsion_publ_flag
    C5 O1 C4 C3 . . . . 62.24(18) ?
    C5 O1 C4 C1 . . . . -62.70(17) ?
    C5 O1 C4 C2 . . . . -179.88(14) ?
    C4 O1 C5 O2 . . . . -10.4(2) ?
    C4 O1 C5 C6 . . . . 168.74(12) ?
    C7 N1 C6 C5 . . . . -132.21(13) ?
    C13 N1 C6 C5 . . . . 95.96(16) ?
    O2 C5 C6 N1 . . . . -3.5(2) ?
    O1 C5 C6 N1 . . . . 177.39(12) ?
    C6 N1 C7 C8 . . . . -62.21(18) ?
    C13 N1 C7 C8 . . . . 70.33(18) ?
    C9 O4 C8 O3 . . . . 2.7(2) ?
    C9 O4 C8 C7 . . . . -176.42(14) ?
    N1 C7 C8 O3 . . . . -1.9(2) ?
    N1 C7 C8 O4 . . . . 177.19(13) ?
    C8 O4 C9 C11 . . . . -63.4(2) ?
    C8 O4 C9 C10 . . . . 60.4(2) ?
    C8 O4 C9 C12 . . . . 178.25(16) ?
    C7 N1 C13 C14 . . . . 156.64(14) ?
    C6 N1 C13 C14 . . . . -71.43(18) ?
    N1 C13 C14 O5 . . . . -57.2(2) ?
loop_
    _geom_hbond_atom_site_label_D
    _geom_hbond_atom_site_label_H
    _geom_hbond_atom_site_label_A
    _geom_hbond_site_symmetry_A
    _geom_hbond_distance_DH
    _geom_hbond_distance_HA
    _geom_hbond_distance_DA
    _geom_hbond_angle_DHA
    O5 H5 O2 . 0.848(10) 2.128(17) 2.8658(18) 145(2)
data_global
_journal_date_recd_electronic     2009-10-21
_journal_date_accepted     2009-11-17
_journal_name_full     'Acta Crystallographica, Section E'
_journal_year     2009
_journal_volume     65
_journal_issue     12
_journal_page_first     o3167
_journal_page_last     o3167
_journal_paper_category     QO
_journal_coeditor_code     GK2237
_publ_contact_author_name     'Huabei Zhang'
_publ_contact_author_address
;
Key Laboratory of Radiopharmaceuticals
Ministry of Education
Department of Chemistry
Beijing Normal University
Xin Jie Kou Wai Street 19
100875 Beijing
People's Republic of China
;
_publ_contact_author_email     'hbzhang@bnu.edu.cn'
_publ_contact_author_fax     ?
_publ_contact_author_phone     '+86 10-58802961'
_publ_section_title
;
Di-<i>tert</i>-butyl 2,2'-[(2-hydroxyethyl)azanediyl]diacetate
;
loop_
    _publ_author_name
    _publ_author_footnote
    _publ_author_address
    'Yang, Yang' .
;
Key Laboratory of Radiopharmaceuticals,
Ministry of Education,
Department of Chemistry
Beijing Normal University,
Xin Jie Kou Wai Street 19
100875 Beijing
People's Republic of China
;
    'Zhu, Lin' .
;
Key Laboratory of Radiopharmaceuticals,
Ministry of Education,
Department of Chemistry
Beijing Normal University,
Xin Jie Kou Wai Street 19
100875 Beijing
People's Republic of China
;
    'Zhang, Huabei' .
;
Key Laboratory of Radiopharmaceuticals,
Ministry of Education,
Department of Chemistry
Beijing Normal University,
Xin Jie Kou Wai Street 19
100875 Beijing
People's Republic of China
;
