# Supplementary material for: Di-tert-butyl 2,2′-[(2-hydroxy­ethyl)aza­nedi­yl]diacetate
Source: Acta Crystallogr Sect E Struct Rep Online. 2009 Nov 21;65(Pt 12):o3167. doi: 10.1107/S1600536809049022 (PMC2971910; doi:10.1107/S1600536809049022)
Supplement: Supplementary file 2 [file e-65-o3167-Isup2.hkl]

# 
# h,k,l, Fc-squared, Fo-squared, sigma(Fo-squared) and status flag 
# 
data_I
_shelx_title ' 1 in Pbca' 
_shelx_refln_list_code          4 
_shelx_F_calc_maximum      233.87 
_exptl_crystal_F_000      1264.00 
_reflns_d_resolution_high  0.7665 
 
loop_ 
 _symmetry_equiv_pos_as_xyz 
 'x, y, z' 
 '-x+1/2, -y, z+1/2' 
 '-x, y+1/2, -z+1/2' 
 'x+1/2, -y+1/2, -z' 
 '-x, -y, -z' 
 'x-1/2, y, -z-1/2' 
 'x, -y-1/2, z-1/2' 
 '-x-1/2, y-1/2, z' 
 
_cell_length_a    11.9767 
_cell_length_b     9.7187 
_cell_length_c    29.3476 
_cell_angle_alpha  90.000 
_cell_angle_beta   90.000 
_cell_angle_gamma  90.000 
 
_shelx_F_squared_multiplier     1.000 
 
loop_ 
 _refln_index_h 
 _refln_index_k 
 _refln_index_l 
 _refln_F_squared_calc 
 _refln_F_squared_meas 
 _refln_F_squared_sigma 
 _refln_observed_status 
   2   0   0      686.14      554.06      7.46 o 
   4   0   0       16.00       36.96      2.71 o 
   6   0   0      632.99      712.08     12.71 o 
   8   0   0     2846.70     3050.10     55.60 o 
  10   0   0      318.44      324.95     15.34 o 
  12   0   0        9.99       18.21      6.71 o 
  14   0   0        0.60        9.59      7.19 o 
   2   1   0    52556.57    44684.03    723.98 o 
   4   1   0     7633.88     7533.68     64.47 o 
   6   1   0     2567.23     2950.65     29.33 o 
   8   1   0      176.25      163.47      5.62 o 
  10   1   0      173.76      152.84      7.96 o 
  12   1   0       52.49       51.07      6.44 o 
  14   1   0       20.03       32.37      6.60 o 
   0   2   0    44457.50    32936.15    532.47 o 
   2   2   0     3407.45     3287.27     30.12 o 
   4   2   0       51.61       51.30      1.93 o 
   6   2   0      748.30      785.73     13.64 o 
   8   2   0      123.07      127.95      4.48 o 
  10   2   0       13.22        8.83      2.55 o 
  12   2   0       18.26       19.47      3.94 o 
  14   2   0        0.00       -2.58      4.71 o 
   2   3   0       88.68      151.37      3.73 o 
   4   3   0      911.09      921.83     13.28 o 
   6   3   0      953.70      917.58     10.94 o 
   8   3   0      691.83      732.37     10.47 o 
  10   3   0       12.37       13.10      3.67 o 
  12   3   0       27.08       25.27      5.42 o 
  14   3   0       12.57       -2.88      6.23 o 
   0   4   0     2893.19     2870.78     34.04 o 
   2   4   0     8739.73     8740.61     94.78 o 
   4   4   0      381.71      440.27      9.47 o 
   6   4   0       12.18        7.77      1.83 o 
   8   4   0       14.73       19.10      2.75 o 
  10   4   0        0.37       -3.55      3.55 o 
  12   4   0       15.25        3.35      6.23 o 
  14   4   0        0.22        5.75      7.19 o 
   2   5   0      260.41      205.64      4.18 o 
   4   5   0     2352.40     2553.73     33.28 o 
   6   5   0       77.12       84.05      4.22 o 
   8   5   0       17.56       12.56      5.56 o 
  10   5   0       14.09       13.79      4.37 o 
  12   5   0       12.40       10.06      7.19 o 
  14   5   0        1.08        3.83      8.15 o 
   0   6   0       73.34       90.21      4.60 o 
   2   6   0      532.53      506.44      8.30 o 
   4   6   0        0.01        2.36      2.52 o 
   6   6   0       69.49       53.87      6.95 o 
   8   6   0        5.10        6.57      3.07 o 
  10   6   0        2.73        2.90      4.02 o 
  12   6   0        0.93        3.83      6.23 o 
   2   7   0      312.02      280.12      6.29 o 
   4   7   0     1101.08     1035.18     23.96 o 
   6   7   0       38.54       40.33      4.71 o 
   8   7   0       60.38       60.50      4.94 o 
  10   7   0      115.78      124.14      8.73 o 
  12   7   0        0.10       -1.44      6.23 o 
   0   8   0      623.31      580.40     21.57 o 
   2   8   0      129.01      123.71      6.08 o 
   4   8   0       66.86       55.60      7.67 o 
   6   8   0       46.39       36.42      7.67 o 
   8   8   0       48.69       43.40      6.07 o 
  10   8   0       42.69       48.97     11.26 o 
  12   8   0        4.85       11.02      8.15 o 
   2   9   0       80.97       93.01      7.09 o 
   4   9   0       77.56       70.93      9.11 o 
   6   9   0        1.13       -5.27      5.27 o 
   8   9   0        0.05        5.75      7.19 o 
  10   9   0        8.99       -8.63      8.63 o 
   0  10   0       17.97       32.11      8.15 o 
   2  10   0       45.28       53.20      9.11 o 
   4  10   0        2.05       -1.44      5.75 o 
   6  10   0       17.92       16.30      7.67 o 
   8  10   0       12.70       11.02      8.63 o 
   2  11   0       38.18       46.97      9.11 o 
   4  11   0        5.93        2.40      5.75 o 
   6  11   0       88.74      116.46     13.42 o 
   0  12   0        5.10        9.11      6.71 o 
   2  12   0       11.53       14.84      5.39 o 
   4  12   0       51.91       84.35     12.46 o 
   1   1   1     2288.44     2252.40     21.66 o 
   2   1   1     8952.45     8688.85     69.57 o 
   3   1   1     1109.64     1073.60      6.27 o 
   4   1   1     1439.68     1421.22      9.80 o 
   5   1   1     1558.73     1584.30     13.33 o 
   6   1   1       11.80       11.31      1.53 o 
   7   1   1     1297.11     1295.03     11.57 o 
   8   1   1      228.31      220.45      4.46 o 
   9   1   1       83.55       77.66      3.60 o 
  10   1   1       24.61       26.22      2.79 o 
  11   1   1       23.93       23.06      3.41 o 
  12   1   1        0.06       -0.14      2.51 o 
  13   1   1        6.56        9.58      3.41 o 
  14   1   1        0.28       -2.87      3.17 o 
  15   1   1        1.12        5.27      4.12 o 
   0   2   1       79.77       68.44      2.87 o 
   1   2   1    11807.74    10569.09    133.78 o 
   2   2   1     5675.63     4945.18     31.30 o 
   3   2   1     7459.16     7519.79     38.05 o 
   4   2   1        0.19        2.74      0.81 o 
   5   2   1      187.71      236.34      3.02 o 
   6   2   1       11.77        4.66      1.09 o 
   7   2   1      515.10      524.32      6.13 o 
   8   2   1      180.73      201.59      4.13 o 
   9   2   1     1056.72     1080.50      9.78 o 
  10   2   1       58.25       63.28      3.06 o 
  11   2   1       68.50       71.29      3.43 o 
  12   2   1        9.46        7.79      2.44 o 
  13   2   1        0.03        1.17      3.17 o 
  14   2   1        0.00       -2.30      3.87 o 
  15   2   1        2.67        1.71      4.24 o 
   1   3   1     2451.42     2374.05     19.30 o 
   2   3   1      257.97      284.09      3.22 o 
   3   3   1      698.73      704.29      6.40 o 
   4   3   1     2638.76     2827.84     18.19 o 
   5   3   1     3799.97     3886.34     22.85 o 
   6   3   1      872.97      955.80      7.48 o 
   7   3   1      876.58     1004.98     10.32 o 
   8   3   1      414.45      446.77      5.99 o 
   9   3   1       41.73       53.24      3.27 o 
  10   3   1       10.49        6.81      2.48 o 
  11   3   1       22.66       25.16      3.25 o 
  12   3   1        2.52        2.31      3.38 o 
  13   3   1        0.74       -3.58      3.58 o 
  14   3   1        3.49       -2.88      4.79 o 
  15   3   1        1.24       -1.82      5.05 o 
   0   4   1     3854.90     4096.96     39.54 o 
   1   4   1       93.82       76.96      2.08 o 
   2   4   1     3131.16     3222.93     26.91 o 
   3   4   1     4184.12     4167.97     30.40 o 
   4   4   1        0.17        1.69      1.26 o 
   5   4   1       74.28       68.05      2.65 o 
   6   4   1       12.90        7.14      1.28 o 
   7   4   1        1.45        0.30      1.28 o 
   8   4   1        9.66        4.48      1.64 o 
   9   4   1       48.58       58.24      4.15 o 
  10   4   1       22.13       27.11      4.29 o 
  11   4   1        3.88        3.83      6.23 o 
  12   4   1        1.74        4.05      7.19 o 
  13   4   1        1.70       -2.73      4.37 o 
  14   4   1        0.04        0.72      4.74 o 
   1   5   1       21.71       16.49      1.06 o 
   2   5   1        4.25        5.22      0.96 o 
   3   5   1      215.18      250.71      4.20 o 
   4   5   1       76.18       83.29      3.47 o 
   5   5   1      192.66      198.13      5.12 o 
   6   5   1       56.59       72.80      2.79 o 
   7   5   1      107.05      115.13      4.04 o 
   8   5   1        2.94        3.40      1.97 o 
   9   5   1       25.26       19.35      2.61 o 
  10   5   1       63.17       72.27      5.60 o 
  11   5   1        1.55        3.50      4.37 o 
  12   5   1        5.33        7.65      4.91 o 
  13   5   1       61.49       66.19      7.96 o 
  14   5   1        7.46        4.88      6.95 o 
   0   6   1      477.96      529.40      7.38 o 
   1   6   1     1552.99     1556.44     10.51 o 
   2   6   1      604.37      631.61      5.98 o 
   3   6   1      715.56      715.20      7.38 o 
   4   6   1       34.28       38.13      2.67 o 
   5   6   1        8.19        3.25      1.89 o 
   6   6   1        0.05       -1.80      1.80 o 
   7   6   1      135.11      137.81      4.13 o 
   8   6   1       26.78       28.65      2.67 o 
   9   6   1       13.57       10.42      2.52 o 
  10   6   1       27.21       21.81      3.60 o 
  11   6   1        6.25        7.12      4.57 o 
  12   6   1        6.55        6.71      4.91 o 
  13   6   1        0.20       -2.89      4.91 o 
   1   7   1      118.33      116.13      3.27 o 
   2   7   1      160.58      145.77      3.81 o 
   3   7   1      262.19      255.59      6.96 o 
   4   7   1        4.82        0.25      1.77 o 
   5   7   1        9.71       10.50      2.35 o 
   6   7   1        4.42        4.69      2.45 o 
   7   7   1       15.48       14.66      2.29 o 
   8   7   1        6.85        5.60      2.43 o 
   9   7   1        9.45        2.29      2.64 o 
  10   7   1        9.76       15.55      3.84 o 
  11   7   1        0.07        2.64      4.41 o 
  12   7   1       22.02       26.24      6.41 o 
   0   8   1     3356.40     3331.45     73.77 o 
   1   8   1        8.63        7.96      2.13 o 
   2   8   1      313.29      313.78      6.72 o 
   3   8   1        4.88       -0.78      2.42 o 
   4   8   1      252.24      264.29      9.99 o 
   5   8   1        0.19       -1.68      3.05 o 
   6   8   1        3.17       -1.73      3.55 o 
   7   8   1        0.03       -2.65      2.92 o 
   8   8   1       53.27       41.90      4.88 o 
   9   8   1       24.63       24.03      4.77 o 
  10   8   1        3.08       10.05      4.57 o 
  11   8   1        2.44       -4.51      4.51 o 
  12   8   1        0.24       -2.40      6.71 o 
   1   9   1      103.62      119.82      5.04 o 
   2   9   1      137.00      149.49      7.39 o 
   3   9   1       83.53       79.03      5.44 o 
   4   9   1       43.01       43.12      6.47 o 
   5   9   1       28.44       32.15      5.24 o 
   6   9   1       31.19       40.35      5.92 o 
   7   9   1       68.55       78.31     11.50 o 
   8   9   1       13.98       14.38      5.52 o 
   9   9   1       21.44        7.33      5.92 o 
  10   9   1        5.60       -5.19      5.92 o 
  11   9   1        0.31       -9.35      9.35 o 
   0  10   1      266.20      283.29     17.25 o 
   1  10   1        2.95        4.30      3.22 o 
   2  10   1      232.94      237.52     11.01 o 
   3  10   1        0.27       -1.44      3.73 o 
   4  10   1       18.04       13.90      4.74 o 
   5  10   1        6.27        6.64      7.19 o 
   6  10   1        8.87        8.63      5.08 o 
   7  10   1       28.00       31.77      6.41 o 
   8  10   1        0.35       -4.91      4.91 o 
   9  10   1        1.12       -5.75      5.75 o 
   1  11   1        2.95        3.15      2.80 o 
   2  11   1        5.32        5.17      3.41 o 
   3  11   1        2.66        5.73      4.23 o 
   4  11   1        3.62        5.31      4.37 o 
   5  11   1       24.48       16.34      7.43 o 
   6  11   1       19.19       20.36      8.15 o 
   7  11   1        0.49       -3.55      5.05 o 
   0  12   1       11.99       11.63      8.63 o 
   1  12   1        1.18        0.66      3.05 o 
   2  12   1        6.78       10.92      3.82 o 
   3  12   1        1.23        8.42      4.12 o 
   4  12   1        0.32        3.16      5.05 o 
   5  12   1        2.68       -3.57      6.71 o 
   1   0   2     6048.60     5813.11     90.58 o 
   2   0   2    15484.91    14684.65    149.96 o 
   3   0   2    12604.96    11893.01     85.37 o 
   4   0   2    16052.93    15923.50    132.08 o 
   5   0   2      675.10      663.46      9.31 o 
   6   0   2      641.58      646.71      9.87 o 
   7   0   2        5.30        2.93      2.47 o 
   8   0   2      329.16      339.60      7.84 o 
   9   0   2      208.69      203.21      8.13 o 
  10   0   2       14.80       19.39      4.23 o 
  11   0   2        9.40       10.30      4.07 o 
  12   0   2       36.83       41.42      5.92 o 
  13   0   2        0.00       -0.16      4.57 o 
  14   0   2        1.13        5.99      5.08 o 
  15   0   2       13.35        9.26      5.92 o 
   1   1   2    11624.71    10656.47     81.62 o 
   2   1   2    54694.71    46908.32    422.25 o 
   3   1   2     4073.79     4097.05     18.90 o 
   4   1   2     2153.95     2136.85     12.85 o 
   5   1   2     1625.07     1631.99     12.48 o 
   6   1   2     1590.06     1621.47     12.98 o 
   7   1   2      455.53      423.15      6.43 o 
   8   1   2       17.21       16.60      2.17 o 
   9   1   2      143.48      138.49      4.98 o 
  10   1   2       17.62       16.74      2.67 o 
  11   1   2        6.32        3.11      2.30 o 
  12   1   2       42.61       42.69      3.76 o 
  13   1   2        0.53       -1.64      3.04 o 
  14   1   2        3.31        8.39      3.62 o 
  15   1   2        4.40        8.09      3.94 o 
   0   2   2    10913.23    10709.84    122.17 o 
   1   2   2    11664.58    10750.16     84.04 o 
   2   2   2     7889.98     7724.17     53.18 o 
   3   2   2     4473.92     4304.91     22.53 o 
   4   2   2      602.65      616.39      5.15 o 
   5   2   2      394.05      376.90      4.75 o 
   6   2   2      335.31      306.81      4.26 o 
   7   2   2      478.77      499.16      5.95 o 
   8   2   2      234.68      233.40      4.39 o 
   9   2   2      348.43      357.99      6.20 o 
  10   2   2        0.79       -1.57      1.78 o 
  11   2   2        9.70        8.91      2.11 o 
  12   2   2       20.38       22.22      2.80 o 
  13   2   2        2.49        1.63      3.60 o 
  14   2   2        7.48        6.11      4.13 o 
  15   2   2       10.65       11.62      4.97 o 
   1   3   2      224.00      162.85      2.45 o 
   2   3   2      142.42      121.48      2.18 o 
   3   3   2       23.85       30.43      1.60 o 
   4   3   2     1038.54     1039.70      8.80 o 
   5   3   2      982.10     1007.31      7.38 o 
   6   3   2      129.03      117.42      2.55 o 
   7   3   2     2150.49     2161.89     14.78 o 
   8   3   2      320.67      323.22      5.11 o 
   9   3   2       31.02       29.81      3.28 o 
  10   3   2       16.14       13.92      2.10 o 
  11   3   2        8.00        9.82      2.60 o 
  12   3   2        0.33        0.36      2.78 o 
  13   3   2       37.04       43.28      5.52 o 
  14   3   2        3.40       -1.30      3.96 o 
  15   3   2       24.55       33.78      7.12 o 
   0   4   2      200.28      196.88      4.64 o 
   1   4   2     1783.74     1779.04     14.81 o 
   2   4   2     2080.43     2033.08     18.23 o 
   3   4   2     1035.71     1010.94      9.49 o 
   4   4   2     2880.40     2917.68     29.33 o 
   5   4   2     1326.52     1449.60     13.37 o 
   6   4   2        6.34        2.88      1.28 o 
   7   4   2       97.53      107.10      2.96 o 
   8   4   2      138.44      139.36      3.63 o 
   9   4   2      503.14      505.05      8.35 o 
  10   4   2        6.22        4.04      2.20 o 
  11   4   2        0.90       -2.73      2.92 o 
  12   4   2        0.03       -4.75      7.43 o 
  13   4   2       25.15       25.66      6.10 o 
  14   4   2       12.98        5.18      5.39 o 
   1   5   2      146.64      213.14      3.30 o 
   2   5   2      104.85      129.37      2.42 o 
   3   5   2        0.47        1.07      1.08 o 
   4   5   2      624.46      685.56      7.83 o 
   5   5   2      477.07      466.88      6.68 o 
   6   5   2       48.16       45.78      2.76 o 
   7   5   2       63.54       66.43      3.01 o 
   8   5   2       34.49       30.61      2.61 o 
   9   5   2        0.89        0.06      2.26 o 
  10   5   2       32.33       35.44      3.82 o 
  11   5   2       68.82       66.34      6.94 o 
  12   5   2        2.73        5.75      4.74 o 
  13   5   2        0.41        1.06      5.27 o 
  14   5   2        1.03        0.72      5.42 o 
   0   6   2      248.72      278.29      5.97 o 
   1   6   2      666.75      620.80      5.55 o 
   2   6   2      557.49      507.97      5.77 o 
   3   6   2     1334.70     1214.39     11.85 o 
   4   6   2       55.20       54.72      2.96 o 
   5   6   2      572.70      515.24     10.72 o 
   6   6   2      279.54      270.88      5.56 o 
   7   6   2        0.20        2.02      1.86 o 
   8   6   2       83.99       88.22      3.69 o 
   9   6   2        6.89       11.27      2.51 o 
  10   6   2        0.09       -2.89      2.89 o 
  11   6   2       72.87       84.15      7.79 o 
  12   6   2        2.16        0.00      4.74 o 
  13   6   2        6.10        3.35      5.42 o 
   1   7   2      260.40      275.51      4.63 o 
   2   7   2       38.08       46.19      2.15 o 
   3   7   2       14.84       17.94      2.78 o 
   4   7   2        0.26       -2.02      2.02 o 
   5   7   2      111.69      117.80      6.95 o 
   6   7   2      136.13      140.47      4.50 o 
   7   7   2        1.61       -0.55      2.43 o 
   8   7   2       18.45       19.76      2.94 o 
   9   7   2        8.16        6.49      2.79 o 
  10   7   2       10.56       13.27      3.79 o 
  11   7   2        4.58        0.72      4.41 o 
  12   7   2        5.13        4.04      5.39 o 
   0   8   2      629.97      632.19     12.81 o 
   1   8   2        4.72        5.60      2.02 o 
   2   8   2        0.05       -1.56      1.75 o 
   3   8   2       97.46       93.77      5.35 o 
   4   8   2       48.05       56.46      5.58 o 
   5   8   2      171.07      185.89      6.96 o 
   6   8   2       51.99       58.86      4.85 o 
   7   8   2        4.34       -0.69      3.44 o 
   8   8   2       12.10        8.31      3.94 o 
   9   8   2       21.36       17.98      4.69 o 
  10   8   2        0.68       -4.28      4.28 o 
  11   8   2        0.49       -2.21      5.99 o 
  12   8   2        0.39        2.88      7.67 o 
   1   9   2        9.61       15.32      2.49 o 
   2   9   2        3.98        6.47      2.69 o 
   3   9   2        3.88        7.13      3.17 o 
   4   9   2       15.46       15.23      4.23 o 
   5   9   2        4.00       -3.34      3.34 o 
   6   9   2       11.26        6.47      4.07 o 
   7   9   2       29.60       28.98      5.92 o 
   8   9   2        0.10        0.61      4.91 o 
   9   9   2       11.51       10.91      5.73 o 
  10   9   2        6.76       -3.29      6.07 o 
   0  10   2      164.52      200.37     16.06 o 
   1  10   2       61.69       51.17      7.88 o 
   2  10   2        7.69        5.90      6.71 o 
   3  10   2       11.08        9.99      4.23 o 
   4  10   2        0.76       -3.39      3.39 o 
   5  10   2        0.04       -3.12      4.07 o 
   6  10   2        0.73       -1.47      4.37 o 
   7  10   2        6.92       14.86      5.42 o 
   8  10   2       22.76       37.15      7.12 o 
   9  10   2       39.44       40.51      8.11 o 
   1  11   2       10.89        7.09      3.77 o 
   2  11   2        9.70       18.07      4.05 o 
   3  11   2       11.81       12.03      4.71 o 
   4  11   2       57.06       51.98      9.83 o 
   5  11   2        0.88        0.80      4.49 o 
   6  11   2        0.48       -0.68      9.83 o 
   7  11   2       39.54       49.89      7.96 o 
   0  12   2        0.86       -0.36      4.31 o 
   1  12   2       30.00       34.70      4.36 o 
   2  12   2        8.42        9.87      4.20 o 
   3  12   2        9.99       16.16      4.41 o 
   4  12   2        1.19       -0.72      4.74 o 
   1   1   3     1588.52     1448.93     11.26 o 
   2   1   3       36.15       31.71      1.22 o 
   3   1   3     2522.22     2437.05     13.10 o 
   4   1   3      518.77      505.09      4.21 o 
   5   1   3     1739.84     1795.93     11.68 o 
   6   1   3      161.89      195.55      3.51 o 
   7   1   3      130.37      124.30      5.24 o 
   8   1   3      319.85      309.85      5.86 o 
   9   1   3       86.49       98.61      4.45 o 
  10   1   3       10.19        6.72      2.01 o 
  11   1   3       13.49       10.07      2.35 o 
  12   1   3        1.04        0.39      2.52 o 
  13   1   3        0.65        2.64      3.04 o 
  14   1   3        0.80       -0.15      3.44 o 
  15   1   3        0.01        0.03      4.20 o 
   0   2   3    30009.80    27282.03    356.26 o 
   1   2   3     1917.27     1953.16     13.89 o 
   2   2   3        0.32        0.78      0.57 o 
   3   2   3       95.44       92.84      1.54 o 
   4   2   3      777.10      813.66      6.73 o 
   5   2   3     6890.46     7178.37     41.72 o 
   6   2   3      312.24      305.01      4.30 o 
   7   2   3     2699.90     2598.31     18.10 o 
   8   2   3      219.16      236.87      4.44 o 
   9   2   3       18.80       16.87      2.21 o 
  10   2   3      162.34      155.89      4.56 o 
  11   2   3       12.64       14.00      3.43 o 
  12   2   3       16.86       14.47      3.26 o 
  13   2   3       12.54        9.29      4.03 o 
  14   2   3       12.84        8.70      5.78 o 
  15   2   3       14.17       13.14      4.85 o 
   1   3   3      195.35      210.63      2.84 o 
   2   3   3        5.84       13.43      2.47 o 
   3   3   3        0.36        3.21      1.05 o 
   4   3   3       13.61       19.35      2.00 o 
   5   3   3      304.38      294.80      3.68 o 
   6   3   3       94.51      122.13      2.56 o 
   7   3   3       20.76       23.28      1.73 o 
   8   3   3      475.29      472.39      6.17 o 
   9   3   3       57.19       62.11      2.85 o 
  10   3   3       79.84       78.52      3.65 o 
  11   3   3       30.21       33.60      3.77 o 
  12   3   3        0.18        1.65      2.93 o 
  13   3   3       11.13        8.18      3.94 o 
  14   3   3        0.05        6.16      4.13 o 
  15   3   3        1.98        2.84      7.24 o 
   0   4   3     1816.42     1694.46     18.85 o 
   1   4   3      740.46      798.59      8.17 o 
   2   4   3       32.39       43.39      1.88 o 
   3   4   3       21.72       18.80      1.43 o 
   4   4   3     1219.00     1361.53     12.29 o 
   5   4   3     2436.26     2445.73     19.96 o 
   6   4   3       24.04       30.03      1.91 o 
   7   4   3      561.43      541.07      6.05 o 
   8   4   3       14.15       13.97      1.91 o 
   9   4   3        6.51        9.15      2.07 o 
  10   4   3       11.19       10.67      2.29 o 
  11   4   3       73.11       65.10      5.24 o 
  12   4   3       25.65       22.44      8.39 o 
  13   4   3       36.03       37.41      6.78 o 
  14   4   3        1.83       -0.38      5.75 o 
   1   5   3      774.19      760.63      6.90 o 
   2   5   3     2557.10     2686.78     22.19 o 
   3   5   3      354.86      347.49      5.03 o 
   4   5   3        4.92        2.19      1.20 o 
   5   5   3      250.36      247.08      7.12 o 
   6   5   3      302.89      319.93      5.82 o 
   7   5   3      681.47      693.28      8.47 o 
   8   5   3        6.80        5.66      2.43 o 
   9   5   3       48.44       51.03      4.24 o 
  10   5   3        6.01        2.42      2.86 o 
  11   5   3       17.72       25.35     14.14 o 
  12   5   3        1.76        3.59      4.74 o 
  13   5   3        0.70       -2.40      4.57 o 
  14   5   3       10.96        5.19      5.73 o 
   0   6   3      992.44      968.09     12.03 o 
   1   6   3      236.37      219.59      3.67 o 
   2   6   3        9.40        9.10      1.36 o 
   3   6   3        3.30        2.73      1.46 o 
   4   6   3       13.74       16.79      2.21 o 
   5   6   3       76.59       71.97      3.03 o 
   6   6   3        6.18        1.66      1.78 o 
   7   6   3       52.62       51.39      3.24 o 
   8   6   3        0.20       -1.94      1.94 o 
   9   6   3       40.14       38.76      3.18 o 
  10   6   3       11.12       11.02      7.12 o 
  11   6   3       66.50       89.01      7.96 o 
  12   6   3        0.12       -2.88      9.35 o 
  13   6   3        4.14       -3.44      4.91 o 
   1   7   3      558.75      580.75      7.45 o 
   2   7   3      384.15      344.60      4.98 o 
   3   7   3       52.39       50.59      3.05 o 
   4   7   3      218.23      212.98      6.02 o 
   5   7   3       49.05       45.18      4.05 o 
   6   7   3      122.20      110.02      4.71 o 
   7   7   3       12.91       13.13      2.94 o 
   8   7   3       63.40       53.52      4.76 o 
   9   7   3       16.22        9.16      3.37 o 
  10   7   3        1.33        0.60      3.53 o 
  11   7   3        7.55        4.06      4.23 o 
  12   7   3        0.17       -0.96      4.74 o 
   0   8   3      460.49      507.06     14.00 o 
   1   8   3      213.09      212.58      5.87 o 
   2   8   3       23.47       25.16      2.63 o 
   3   8   3      193.71      160.52      6.82 o 
   4   8   3      109.71       96.54      5.21 o 
   5   8   3      108.20      114.94      5.90 o 
   6   8   3      106.92      112.42      5.96 o 
   7   8   3        8.59        6.88      3.58 o 
   8   8   3       63.60       61.29      6.09 o 
   9   8   3        0.97       -3.85      3.85 o 
  10   8   3        0.04       -4.16      4.16 o 
  11   8   3       15.72       19.68      7.91 o 
  12   8   3        0.40        2.40      6.71 o 
   1   9   3      718.51      721.75     11.99 o 
   2   9   3      256.68      249.44      8.48 o 
   3   9   3      456.17      491.12     11.89 o 
   4   9   3       56.96       61.90      6.41 o 
   5   9   3       55.55       58.09      6.44 o 
   6   9   3       48.49       35.67      5.58 o 
   7   9   3       12.33       20.85      5.42 o 
   8   9   3        0.89       -3.59      4.41 o 
   9   9   3        0.06       -5.08      5.08 o 
  10   9   3        5.00       -1.03      6.41 o 
   0  10   3      246.64      262.16     16.30 o 
   1  10   3        5.75        2.88      3.32 o 
   2  10   3        0.28       -1.45      2.85 o 
   3  10   3       87.32       77.84      8.15 o 
   4  10   3        9.39       13.42      6.47 o 
   5  10   3        0.41        0.56      3.89 o 
   6  10   3        8.12        5.75      4.71 o 
   7  10   3        0.05       -4.40      4.91 o 
   8  10   3        0.88        1.11      5.24 o 
   9  10   3        1.07       -6.47      6.47 o 
   1  11   3       83.01       81.07      6.31 o 
   2  11   3        6.35       11.50      3.85 o 
   3  11   3        0.31       -3.80      3.80 o 
   4  11   3        0.30       -0.07      4.37 o 
   5  11   3        0.06       -5.75      5.75 o 
   6  11   3        0.02       -5.27      5.27 o 
   7  11   3        0.81       -4.91      4.91 o 
   0  12   3        3.83        2.27      4.57 o 
   1  12   3        0.30       -0.62      3.16 o 
   2  12   3       23.07       31.44      4.97 o 
   3  12   3        6.13       10.45      4.33 o 
   4  12   3        3.81        6.80      4.22 o 
   0   0   4     3458.01     3287.82     57.99 o 
   1   0   4      181.34      185.96      5.27 o 
   2   0   4      139.71      139.47      5.27 o 
   3   0   4     3348.17     3164.07     56.08 o 
   4   0   4    14641.66    14139.93    117.78 o 
   5   0   4     6333.00     6138.12     67.42 o 
   6   0   4     3426.82     3564.19     34.50 o 
   7   0   4      504.02      444.88     14.94 o 
   8   0   4      246.50      245.30      6.73 o 
   9   0   4       94.78       97.42      4.98 o 
  10   0   4       96.81      108.49      5.71 o 
  11   0   4       33.30       28.25      5.24 o 
  12   0   4        2.72        4.97      4.23 o 
  13   0   4        0.00        2.34      4.57 o 
  14   0   4        1.72        8.97      5.24 o 
  15   0   4        4.01       -0.64      5.58 o 
   1   1   4    26708.42    24330.89    210.66 o 
   2   1   4      130.87      131.52      2.15 o 
   3   1   4     6287.19     6152.14     34.94 o 
   4   1   4     4484.91     4425.39     26.26 o 
   5   1   4       39.59       38.00      1.68 o 
   6   1   4      415.11      405.01      7.07 o 
   7   1   4      262.29      249.17      4.16 o 
   8   1   4       16.48       13.98      1.88 o 
   9   1   4       45.13       47.12      2.79 o 
  10   1   4      379.12      382.20      6.75 o 
  11   1   4        1.93        0.49      2.14 o 
  12   1   4       13.82       17.38      3.07 o 
  13   1   4       12.96       13.77      3.50 o 
  14   1   4        4.80       -0.49      3.77 o 
  15   1   4        8.15        6.68      4.61 o 
   0   2   4      358.55      396.03      7.65 o 
   1   2   4       10.41        6.54      0.64 o 
   2   2   4    12106.97    11739.43     66.79 o 
   3   2   4     1797.97     1830.38     11.80 o 
   4   2   4        0.19        1.51      0.82 o 
   5   2   4     1062.35     1059.16      9.67 o 
   6   2   4      676.17      737.02      8.39 o 
   7   2   4      784.98      816.08      8.63 o 
   8   2   4        4.07        2.91      1.75 o 
   9   2   4      261.12      236.93      6.10 o 
  10   2   4        8.65       18.79      2.65 o 
  11   2   4       64.97       69.63      4.67 o 
  12   2   4        0.01       -0.04      2.75 o 
  13   2   4        2.92        5.36      5.56 o 
  14   2   4       10.54       10.33      4.41 o 
  15   2   4       13.96       17.77      5.16 o 
   1   3   4       10.65       12.00      1.03 o 
   2   3   4     1307.02     1292.45     10.59 o 
   3   3   4     5422.41     5575.93     35.15 o 
   4   3   4      244.30      246.61      3.62 o 
   5   3   4       33.11       44.36      1.63 o 
   6   3   4      280.59      279.01      3.85 o 
   7   3   4      658.30      668.51      7.29 o 
   8   3   4      104.67      100.56      3.80 o 
   9   3   4      127.20      118.76      3.54 o 
  10   3   4       17.19       15.10      2.65 o 
  11   3   4       69.68       71.72      4.65 o 
  12   3   4        9.61       12.62      3.47 o 
  13   3   4       14.26       12.01      4.74 o 
  14   3   4       35.21       43.71      5.80 o 
  15   3   4        0.59        3.07      4.50 o 
   0   4   4      143.76      164.83      3.87 o 
   1   4   4      208.04      237.45      4.54 o 
   2   4   4     2632.35     2747.86     22.97 o 
   3   4   4      998.34      850.24      9.77 o 
   4   4   4       24.09       25.19      1.75 o 
   5   4   4       25.59       18.65      1.80 o 
   6   4   4      466.00      453.33      5.37 o 
   7   4   4      429.51      390.30      5.99 o 
   8   4   4       39.79       36.03      2.39 o 
   9   4   4      283.74      293.47      5.75 o 
  10   4   4       69.08       72.78      3.61 o 
  11   4   4       12.93       16.21      3.20 o 
  12   4   4        8.98        9.54      3.77 o 
  13   4   4        1.33       -4.15      4.15 o 
  14   4   4        2.99        2.74      4.91 o 
   1   5   4     3020.98     2905.20     21.52 o 
   2   5   4      427.15      428.30      6.64 o 
   3   5   4     1384.79     1373.80     12.22 o 
   4   5   4       77.03       86.16      2.85 o 
   5   5   4        6.17        4.63      1.76 o 
   6   5   4        0.97        2.98      1.69 o 
   7   5   4      677.50      647.04      8.18 o 
   8   5   4      274.88      290.15      5.74 o 
   9   5   4       96.51       87.16      4.09 o 
  10   5   4       14.38       18.27      3.68 o 
  11   5   4        0.06        4.79      4.23 o 
  12   5   4       64.52       70.56      8.15 o 
  13   5   4        0.63        0.23      4.91 o 
  14   5   4       14.02       22.05      6.44 o 
   0   6   4     1735.48     1861.18     21.64 o 
   1   6   4        6.59       16.46      1.60 o 
   2   6   4       33.33       30.22      1.73 o 
   3   6   4       75.91       71.92      2.82 o 
   4   6   4      115.27      122.34      4.22 o 
   5   6   4      134.89      155.77      4.14 o 
   6   6   4       27.98       23.14      2.42 o 
   7   6   4      352.44      393.19      7.14 o 
   8   6   4       23.75       19.99      2.54 o 
   9   6   4       37.27       39.04      3.58 o 
  10   6   4       11.73       15.92      4.22 o 
  11   6   4       11.54       11.14      8.15 o 
  12   6   4        2.30        2.58      4.91 o 
  13   6   4        0.70        0.72      5.08 o 
   1   7   4        9.59        8.94      1.53 o 
   2   7   4     1055.69     1090.73      9.83 o 
   3   7   4        0.30        0.56      1.85 o 
   4   7   4       15.17       19.75      2.55 o 
   5   7   4      234.63      237.49      6.14 o 
   6   7   4        1.58        6.14      2.94 o 
   7   7   4        7.56        6.85      2.69 o 
   8   7   4      122.78      123.68      6.76 o 
   9   7   4       29.91       29.57      3.94 o 
  10   7   4        1.45       -3.31      3.31 o 
  11   7   4        0.03       -3.80      3.80 o 
  12   7   4        2.23        0.08      4.91 o 
   0   8   4      228.79      209.29      7.35 o 
   1   8   4       34.00       38.90      2.85 o 
   2   8   4       82.51       80.33      3.51 o 
   3   8   4        8.37        6.47      2.40 o 
   4   8   4       89.23      102.63      5.41 o 
   5   8   4       62.31       52.34      7.71 o 
   6   8   4        0.51       -0.91      2.85 o 
   7   8   4      149.21      154.47      7.11 o 
   8   8   4       11.11       16.39      4.08 o 
   9   8   4       18.78       18.60      5.97 o 
  10   8   4        0.02       -4.80      4.80 o 
  11   8   4       16.87        6.18     15.82 o 
   1   9   4      156.47      159.38      4.95 o 
   2   9   4      403.19      390.08     13.34 o 
   3   9   4      104.36      108.18      6.18 o 
   4   9   4       28.94       43.45      5.58 o 
   5   9   4        6.67        3.12      3.73 o 
   6   9   4        8.78       10.30      4.41 o 
   7   9   4        5.88        6.20      4.91 o 
   8   9   4        1.81        4.38      6.23 o 
   9   9   4        0.09       -3.30      5.73 o 
  10   9   4       16.32        8.26      6.89 o 
   0  10   4        2.09       -0.48      5.27 o 
   1  10   4       63.79       61.67      5.35 o 
   2  10   4       22.29       25.83      4.76 o 
   3  10   4        6.82       13.85      4.79 o 
   4  10   4       34.10       36.40      5.92 o 
   5  10   4      144.05      173.51      9.83 o 
   6  10   4        0.31       -0.92      4.57 o 
   7  10   4       79.31       84.58      9.59 o 
   8  10   4        2.14       -4.34      5.39 o 
   9  10   4        8.67        9.59      7.67 o 
   1  11   4        6.60       12.92      3.76 o 
   2  11   4        2.26        9.09      3.64 o 
   3  11   4       59.48       52.23      5.62 o 
   4  11   4       10.78        2.36      4.57 o 
   5  11   4       11.59       17.53      5.58 o 
   6  11   4        0.02       -4.37      4.37 o 
   7  11   4        4.94        2.95      5.39 o 
   0  12   4        4.93        8.90      8.15 o 
   1  12   4        0.16       -2.86      2.86 o 
   2  12   4        0.01        1.49      3.58 o 
   3  12   4       21.42       20.12      4.69 o 
   4  12   4        2.35        2.05      3.96 o 
   1   1   5     1453.61     1380.03     11.70 o 
   2   1   5     1385.03     1319.75     10.37 o 
   3   1   5      922.73      975.95      6.92 o 
   4   1   5       14.93       15.46      1.06 o 
   5   1   5      756.45      791.07      7.58 o 
   6   1   5     1403.95     1400.37     10.96 o 
   7   1   5       84.77       92.15      3.12 o 
   8   1   5      403.89      414.50      5.85 o 
   9   1   5       38.26       34.30      2.56 o 
  10   1   5      105.66      105.33      3.98 o 
  11   1   5        3.68        4.31      2.21 o 
  12   1   5       69.32       75.56      4.48 o 
  13   1   5        0.04       -0.71      3.30 o 
  14   1   5        9.99       13.89      5.87 o 
  15   1   5       15.24       17.79      6.45 o 
   0   2   5      217.09      197.09      4.38 o 
   1   2   5     1596.67     1570.15      9.13 o 
   2   2   5       27.18       25.13      1.23 o 
   3   2   5     5059.95     4983.37     28.06 o 
   4   2   5      920.15      914.81      7.16 o 
   5   2   5      576.10      642.84      6.56 o 
   6   2   5      282.91      256.42      4.97 o 
   7   2   5      214.79      198.74      4.63 o 
   8   2   5        3.61        8.16      2.01 o 
   9   2   5        0.14        1.14      1.95 o 
  10   2   5       78.06       73.15      3.90 o 
  11   2   5       14.94       10.65      3.05 o 
  12   2   5        1.68        4.19      3.10 o 
  13   2   5        2.00        1.41      3.66 o 
  14   2   5        1.07        1.94      4.05 o 
  15   2   5        3.63       -1.64      4.47 o 
   1   3   5      221.43      216.54      3.25 o 
   2   3   5     1788.86     1874.48     15.77 o 
   3   3   5      359.78      362.02      3.77 o 
   4   3   5      800.01      828.04      6.75 o 
   5   3   5      424.28      417.76      4.46 o 
   6   3   5      383.41      378.69      4.44 o 
   7   3   5      668.93      658.20      6.58 o 
   8   3   5      659.59      643.13      7.34 o 
   9   3   5       72.18       71.42      3.98 o 
  10   3   5      417.17      410.11      9.55 o 
  11   3   5       48.37       54.07      4.30 o 
  12   3   5      233.79      237.69      7.60 o 
  13   3   5        6.06        0.68      3.66 o 
  14   3   5        6.05        1.48      4.13 o 
  15   3   5        5.87       11.62      6.69 o 
   0   4   5     2642.12     2738.26     24.55 o 
   1   4   5      602.14      642.57      6.68 o 
   2   4   5      110.51      123.49      2.46 o 
   3   4   5       10.36       20.68      1.68 o 
   4   4   5      452.76      447.25      5.83 o 
   5   4   5        7.76       16.50      1.52 o 
   6   4   5       96.02      103.14      3.44 o 
   7   4   5      238.86      252.20      4.45 o 
   8   4   5       10.70       15.04      2.00 o 
   9   4   5      341.65      343.12      6.30 o 
  10   4   5       95.43       96.33      3.92 o 
  11   4   5        7.80        7.49      3.05 o 
  12   4   5        0.17       -1.10      3.41 o 
  13   4   5        0.96       -1.99      3.85 o 
  14   4   5        4.01        3.96      5.24 o 
   1   5   5      681.22      696.27      8.07 o 
   2   5   5     1643.18     1643.06     18.08 o 
   3   5   5      564.93      585.18      6.10 o 
   4   5   5       10.21       17.07      2.01 o 
   5   5   5      263.50      272.55      4.98 o 
   6   5   5      190.96      186.30      4.51 o 
   7   5   5      507.66      510.24      7.94 o 
   8   5   5       52.58       50.52      3.32 o 
   9   5   5        8.27       11.17      2.64 o 
  10   5   5       79.74       68.35     10.80 o 
  11   5   5       37.51       22.88      4.60 o 
  12   5   5       14.87        7.90      4.91 o 
  13   5   5       11.21       11.89      5.39 o 
  14   5   5        0.85       -4.60      4.60 o 
   0   6   5      244.77      211.95      5.10 o 
   1   6   5        8.12       14.00      1.54 o 
   2   6   5       72.51       71.54      2.98 o 
   3   6   5      104.67      137.36      3.64 o 
   4   6   5      135.52      149.16      3.51 o 
   5   6   5      797.84      762.42     10.44 o 
   6   6   5       24.05       22.30      2.38 o 
   7   6   5      149.24      166.20      5.11 o 
   8   6   5       44.22       47.27      3.95 o 
   9   6   5      454.32      460.26      9.79 o 
  10   6   5       26.64       28.88      4.57 o 
  11   6   5       13.35       14.38      5.05 o 
  12   6   5        0.00        0.05      4.49 o 
  13   6   5        0.21       -4.21      5.99 o 
   1   7   5      238.39      194.68      3.80 o 
   2   7   5       84.74       74.38      4.29 o 
   3   7   5       33.03       32.00      2.80 o 
   4   7   5        8.17        4.34      2.14 o 
   5   7   5      106.74       83.18      4.04 o 
   6   7   5       93.30      103.13      5.60 o 
   7   7   5      145.36      155.68      7.01 o 
   8   7   5        1.96       -1.87      2.62 o 
   9   7   5        0.44       -3.03      3.03 o 
  10   7   5       38.70       39.70      5.13 o 
  11   7   5        3.95        2.24      7.49 o 
  12   7   5        2.08       -0.12     11.74 o 
   0   8   5       71.79       77.63      4.08 o 
   1   8   5       49.02       52.71      2.85 o 
   2   8   5        6.41        4.79      1.91 o 
   3   8   5       61.61       73.21      4.22 o 
   4   8   5     1077.41     1041.34     16.63 o 
   5   8   5        3.69        1.75      2.66 o 
   6   8   5       70.61       74.68      7.70 o 
   7   8   5        0.48       -0.70      4.46 o 
   8   8   5       12.10       13.02      4.16 o 
   9   8   5        7.58        7.09      4.50 o 
  10   8   5        0.60       -2.27      7.15 o 
  11   8   5        1.89        2.45      9.11 o 
   1   9   5       19.99       19.69      3.53 o 
   2   9   5      120.96      135.30      7.47 o 
   3   9   5      269.26      275.99      9.12 o 
   4   9   5        0.55       -1.30      3.45 o 
   5   9   5       62.68       55.67      6.41 o 
   6   9   5       34.26       37.01      5.92 o 
   7   9   5        3.87       -2.47      4.15 o 
   8   9   5        8.89        9.71      5.24 o 
   9   9   5       10.14       11.44      4.70 o 
  10   9   5        3.80       -0.93      4.76 o 
   0  10   5       59.97       57.03      9.11 o 
   1  10   5       43.31       39.23      5.10 o 
   2  10   5      252.22      269.55     10.55 o 
   3  10   5        0.33       -1.08      4.02 o 
   4  10   5       52.11       46.54      6.26 o 
   5  10   5        1.10       -0.12      7.19 o 
   6  10   5       36.79       31.02      6.26 o 
   7  10   5       29.46       29.89      6.44 o 
   8  10   5        0.64       -5.05      5.05 o 
   9  10   5        4.43       -5.87      5.87 o 
   1  11   5        2.88        3.57      3.41 o 
   2  11   5       11.99        9.61      3.85 o 
   3  11   5        0.03        3.51      3.32 o 
   4  11   5        0.01       -0.48      4.41 o 
   5  11   5       10.70       11.01      7.91 o 
   6  11   5        0.28       -1.37      4.91 o 
   7  11   5        3.11       -5.52      5.52 o 
   0  12   5       18.31       16.51      5.58 o 
   1  12   5        5.76        6.08      3.96 o 
   2  12   5        6.36       14.60      4.48 o 
   3  12   5        2.57        2.62      4.12 o 
   4  12   5        0.27        8.35      4.41 o 
   0   0   6       35.87       17.73      1.92 o 
   1   0   6    16262.60    14826.37    333.57 o 
   2   0   6       34.95        5.75      1.81 o 
   3   0   6     2638.61     2644.17     31.28 o 
   4   0   6     7761.31     7912.35     69.34 o 
   5   0   6       20.61       24.10      2.03 o 
   6   0   6     1973.23     2043.26     19.45 o 
   7   0   6     1059.89     1035.02     14.52 o 
   8   0   6       78.23       87.97      4.51 o 
   9   0   6        9.42        8.27      2.29 o 
  10   0   6      140.41      113.39      5.02 o 
  11   0   6       90.74       86.68      5.74 o 
  12   0   6      140.63      143.55      8.98 o 
  13   0   6        0.00       -0.72      4.41 o 
  14   0   6       19.56       23.48      8.63 o 
  15   0   6        9.92       17.73      9.59 o 
   1   1   6      359.45      340.08      6.26 o 
   2   1   6      606.59      606.42      9.48 o 
   3   1   6     2136.24     2247.47     16.45 o 
   4   1   6     4965.40     5023.42     29.57 o 
   5   1   6     1955.69     2032.37     15.15 o 
   6   1   6       83.00      102.62      2.96 o 
   7   1   6      429.12      438.38      6.06 o 
   8   1   6        0.09        1.88      1.52 o 
   9   1   6      117.87      114.78      3.53 o 
  10   1   6       28.33       25.90      2.89 o 
  11   1   6        0.47       -1.40      3.80 o 
  12   1   6        0.70       -2.62      2.62 o 
  13   1   6       23.92       27.59      4.79 o 
  14   1   6        2.67        5.88      4.08 o 
  15   1   6        0.35        6.17      4.61 o 
   0   2   6     4954.34     4933.07     39.10 o 
   1   2   6      108.84       82.38      1.57 o 
   2   2   6     4870.09     4497.12     28.37 o 
   3   2   6     1686.52     1547.97     10.28 o 
   4   2   6      241.66      226.14      3.33 o 
   5   2   6       14.20       11.10      1.59 o 
   6   2   6     1558.77     1509.47     12.62 o 
   7   2   6       20.75       16.35      2.50 o 
   8   2   6      156.06      138.12      4.75 o 
   9   2   6        2.72        4.97      1.97 o 
  10   2   6       31.94       34.96      3.23 o 
  11   2   6        2.40       -0.24      2.60 o 
  12   2   6       52.88       48.85      4.61 o 
  13   2   6       26.15       31.73      5.07 o 
  14   2   6        6.90        4.36      4.85 o 
  15   2   6        1.72        3.03      4.57 o 
   1   3   6     1689.55     1646.47     11.21 o 
   2   3   6     2332.37     2453.54     18.58 o 
   3   3   6      511.79      503.15      4.60 o 
   4   3   6     2486.91     2492.82     17.07 o 
   5   3   6      478.49      468.35      5.20 o 
   6   3   6      118.54      130.57      2.88 o 
   7   3   6       73.58       72.83      2.62 o 
   8   3   6        0.75        2.57      1.91 o 
   9   3   6      193.07      191.84      5.16 o 
  10   3   6       83.15       80.56      4.11 o 
  11   3   6        0.98        0.21      2.73 o 
  12   3   6       19.88       21.38      4.43 o 
  13   3   6        1.39       -2.70      3.54 o 
  14   3   6        4.47       10.61      4.50 o 
   0   4   6       12.33       12.69      5.81 o 
   1   4   6       24.49       25.10      1.40 o 
   2   4   6      838.90      869.96      7.45 o 
   3   4   6      870.23      902.99      9.47 o 
   4   4   6        4.88        5.65      1.35 o 
   5   4   6      219.28      259.94      4.50 o 
   6   4   6       78.85       91.64      2.58 o 
   7   4   6       76.90       84.93      2.93 o 
   8   4   6       50.13       61.01      2.78 o 
   9   4   6       19.48       28.03      2.70 o 
  10   4   6       46.67       50.05      3.70 o 
  11   4   6       34.81       37.84      4.00 o 
  12   4   6        0.05        5.28      3.58 o 
  13   4   6       29.81       37.08      5.41 o 
  14   4   6        1.17        0.61      4.24 o 
   1   5   6      180.33      227.97      4.45 o 
   2   5   6      106.94      118.27      3.53 o 
   3   5   6      863.26      929.38      8.52 o 
   4   5   6      205.46      218.28      4.19 o 
   5   5   6       53.47       49.77      2.55 o 
   6   5   6      132.53      143.81      4.79 o 
   7   5   6      394.63      383.01      6.82 o 
   8   5   6      495.17      509.26      9.65 o 
   9   5   6       41.34       43.39      3.38 o 
  10   5   6       32.12       34.51      4.48 o 
  11   5   6       43.79       39.50      5.92 o 
  12   5   6       35.25       48.80      6.75 o 
  13   5   6       20.17       25.13      6.26 o 
  14   5   6        4.48        2.95      5.24 o 
   0   6   6     2230.01     2204.84     22.05 o 
   1   6   6       24.90       28.64      1.72 o 
   2   6   6       32.14       31.11      2.40 o 
   3   6   6      544.96      478.49      8.01 o 
   4   6   6      311.65      353.67      5.17 o 
   5   6   6       70.09       81.92      3.21 o 
   6   6   6        0.48       -2.01      2.01 o 
   7   6   6      328.16      321.18      7.45 o 
   8   6   6       52.73       52.14      3.73 o 
   9   6   6        3.57        8.09      3.60 o 
  10   6   6       63.43       72.32      8.82 o 
  11   6   6       60.08       60.18      7.28 o 
  12   6   6        2.72        0.69      8.87 o 
  13   6   6        3.19        4.07      5.42 o 
   1   7   6        1.97        5.62      1.47 o 
   2   7   6      485.97      476.96      6.99 o 
   3   7   6        0.84        1.66      1.97 o 
   4   7   6      221.73      203.65      5.83 o 
   5   7   6        1.02        2.34      2.23 o 
   6   7   6      715.54      716.87     13.52 o 
   7   7   6        3.42        5.43      3.28 o 
   8   7   6       42.23       44.80      5.71 o 
   9   7   6       44.66       45.80      5.38 o 
  10   7   6       51.63       54.14      6.94 o 
  11   7   6        1.60        1.44      6.23 o 
  12   7   6       17.63       13.90      8.15 o 
   0   8   6     1486.76     1466.88     17.77 o 
   1   8   6      476.07      455.48      6.91 o 
   2   8   6      103.26      121.10      3.53 o 
   3   8   6      129.20      132.79      5.32 o 
   4   8   6      145.04      161.14      8.50 o 
   5   8   6       49.99       57.95      5.41 o 
   6   8   6       12.60       12.73      3.41 o 
   7   8   6        0.74       -0.03      3.08 o 
   8   8   6       14.40       13.38      4.10 o 
   9   8   6        0.24       -5.76      5.76 o 
  10   8   6       26.42       26.38      5.38 o 
  11   8   6       13.39       10.54      8.15 o 
   1   9   6       11.81       15.47      2.99 o 
   2   9   6      139.95      145.54      5.92 o 
   3   9   6       83.21       92.69      5.80 o 
   4   9   6       17.16        9.62      4.23 o 
   5   9   6        5.81        3.57      4.02 o 
   6   9   6        7.35       -0.54      3.10 o 
   7   9   6        1.50        0.88      3.58 o 
   8   9   6       13.64        8.93      5.16 o 
   9   9   6       30.93       39.01      5.77 o 
  10   9   6        0.98       -5.10      6.25 o 
   0  10   6      122.45      103.52     10.54 o 
   1  10   6       76.32       78.92      5.71 o 
   2  10   6       16.17       17.41      3.87 o 
   3  10   6       68.91       69.51      5.53 o 
   4  10   6        3.01        0.77      3.89 o 
   5  10   6        2.50       -3.57      3.68 o 
   6  10   6       38.52       51.93      7.12 o 
   7  10   6        0.38       -0.10      5.05 o 
   8  10   6        3.71       -5.05      5.05 o 
   9  10   6       16.93        6.91      6.41 o 
   1  11   6        1.82       -0.99      3.13 o 
   2  11   6       18.98       22.32      4.51 o 
   3  11   6        7.26        6.36      3.59 o 
   4  11   6       16.75       10.88      3.96 o 
   5  11   6        0.03        2.29      4.71 o 
   6  11   6       66.78       76.33      8.45 o 
   7  11   6        0.35        2.88      5.52 o 
   0  12   6        5.04        4.31      6.23 o 
   1  12   6        7.85       10.76      4.57 o 
   2  12   6        0.05        2.80      3.94 o 
   3  12   6        3.67        4.79      4.05 o 
   4  12   6        0.00       -1.88      3.81 o 
   1   1   7     3237.69     3099.08     35.23 o 
   2   1   7     2880.61     2731.62     31.28 o 
   3   1   7      104.93      109.17      2.60 o 
   4   1   7     2274.85     2390.00     16.73 o 
   5   1   7      707.15      727.43      7.33 o 
   6   1   7     1637.36     1676.53     13.61 o 
   7   1   7      100.38      113.62      3.43 o 
   8   1   7       58.53       49.37      3.39 o 
   9   1   7       15.47       11.29      2.00 o 
  10   1   7      146.17      136.53      4.76 o 
  11   1   7       12.93       13.79      3.09 o 
  12   1   7       18.88       13.91      7.34 o 
  13   1   7       10.12        6.71      3.77 o 
  14   1   7       21.41       25.97     10.94 o 
  15   1   7        0.18        7.36      5.73 o 
   0   2   7        0.14       -0.88      0.88 o 
   1   2   7        4.23        2.23      0.56 o 
   2   2   7    12250.83    12176.45     96.42 o 
   3   2   7      302.33      317.04      3.17 o 
   4   2   7      369.14      391.18      4.51 o 
   5   2   7      784.90      829.05      7.84 o 
   6   2   7      102.71      116.99      2.88 o 
   7   2   7      183.15      178.90      5.69 o 
   8   2   7      169.08      176.48      4.74 o 
   9   2   7      148.90      151.99      4.82 o 
  10   2   7       38.25       37.08      3.25 o 
  11   2   7       76.28       62.29      4.52 o 
  12   2   7        1.06        4.03      3.48 o 
  13   2   7       13.27       17.12      4.29 o 
  14   2   7        0.00        1.27      3.96 o 
  15   2   7        4.43        3.11      6.84 o 
   1   3   7       71.05       62.09      1.51 o 
   2   3   7      506.84      538.23      4.89 o 
   3   3   7     1028.51     1056.52      8.58 o 
   4   3   7     4417.55     4555.02     27.40 o 
   5   3   7      448.79      484.33      5.67 o 
   6   3   7     1810.89     1670.62     18.73 o 
   7   3   7       61.49       65.76      2.75 o 
   8   3   7      722.59      700.87      9.41 o 
   9   3   7       53.27       57.72      3.49 o 
  10   3   7       39.49       35.94      3.28 o 
  11   3   7       11.69       20.24      3.94 o 
  12   3   7       21.19       15.39      4.05 o 
  13   3   7       33.76       31.50      7.76 o 
  14   3   7       39.87       41.86      6.48 o 
   0   4   7     1859.47     1826.16     17.69 o 
   1   4   7      253.34      267.02      3.81 o 
   2   4   7      489.21      528.15      5.68 o 
   3   4   7      151.72      176.06      3.02 o 
   4   4   7      372.57      357.27      5.36 o 
   5   4   7        1.06        2.86      1.17 o 
   6   4   7        0.15        1.76      1.38 o 
   7   4   7        0.17       -1.46      1.62 o 
   8   4   7        0.32       -0.31      1.78 o 
   9   4   7      855.21      883.86     10.52 o 
  10   4   7      124.50      115.53      5.32 o 
  11   4   7        7.50        4.80      2.90 o 
  12   4   7       21.02       14.91      4.24 o 
  13   4   7        9.18        8.58      4.17 o 
  14   4   7       10.53       16.03      4.85 o 
   1   5   7      366.62      388.76      4.99 o 
   2   5   7       78.16       88.10      3.55 o 
   3   5   7      740.38      788.15      7.62 o 
   4   5   7       73.72       60.09      2.41 o 
   5   5   7      150.89      158.32      3.95 o 
   6   5   7      106.33      108.16      3.72 o 
   7   5   7      443.97      433.37      8.73 o 
   8   5   7      259.26      236.58      5.72 o 
   9   5   7       74.69       76.46      4.19 o 
  10   5   7       17.32        5.98      4.23 o 
  11   5   7       57.61       54.55      6.55 o 
  12   5   7       32.03       23.92      8.15 o 
  13   5   7        0.08        1.59      4.91 o 
  14   5   7        0.21        2.15      5.24 o 
   0   6   7      597.00      611.18      9.23 o 
   1   6   7       27.91       30.98      1.78 o 
   2   6   7       52.96       66.97      3.29 o 
   3   6   7      491.32      515.09      8.43 o 
   4   6   7      677.40      689.95     10.17 o 
   5   6   7       15.85        7.13      2.07 o 
   6   6   7       22.23       11.23      2.55 o 
   7   6   7       15.40       12.78      3.37 o 
   8   6   7      143.04      124.94      5.48 o 
   9   6   7      167.94      163.12      7.83 o 
  10   6   7       58.48       57.47      7.33 o 
  11   6   7       14.08       29.90      5.92 o 
  12   6   7        0.32       -0.72      4.74 o 
  13   6   7        0.16       -3.12      4.74 o 
   1   7   7        0.36       -0.28      1.31 o 
   2   7   7       27.78       27.74      2.08 o 
   3   7   7       98.83       96.12      3.77 o 
   4   7   7       27.44       25.23      2.86 o 
   5   7   7       75.53       64.32      3.87 o 
   6   7   7      425.73      439.48     10.59 o 
   7   7   7      247.76      231.37      9.24 o 
   8   7   7        4.50        4.73      3.70 o 
   9   7   7        5.10       -1.11      3.75 o 
  10   7   7        7.84       10.05      6.95 o 
  11   7   7        2.43        1.44      7.19 o 
  12   7   7        0.68       -3.83      6.71 o 
   0   8   7      618.38      609.71     10.38 o 
   1   8   7      113.82      124.88      3.60 o 
   2   8   7      133.45      133.30      3.94 o 
   3   8   7        5.91        3.52      2.30 o 
   4   8   7        1.06       -2.09      2.09 o 
   5   8   7       35.14       47.96      3.82 o 
   6   8   7       20.00       19.17      4.18 o 
   7   8   7        0.14        0.73      3.20 o 
   8   8   7       62.71       55.19      8.38 o 
   9   8   7        2.30       -0.56      3.70 o 
  10   8   7        1.88       -8.39      8.39 o 
  11   8   7       12.60       25.40      9.11 o 
   1   9   7      133.57      132.15      5.53 o 
   2   9   7        2.03        1.35      2.45 o 
   3   9   7      134.26      121.28      7.88 o 
   4   9   7        6.52        1.74      3.02 o 
   5   9   7       12.19       13.91      3.96 o 
   6   9   7       14.04       10.59      3.94 o 
   7   9   7       28.73       23.73      4.47 o 
   8   9   7        0.15       -1.43      3.64 o 
   9   9   7        0.00       -3.98      3.98 o 
  10   9   7        1.95       -4.42      4.42 o 
   0  10   7        0.17       -0.96      4.79 o 
   1  10   7       17.63       16.30      4.74 o 
   2  10   7      217.27      213.71      8.39 o 
   3  10   7        4.15        2.38      3.62 o 
   4  10   7       36.34       35.65      4.72 o 
   5  10   7        1.27        2.30      4.79 o 
   6  10   7       56.34       46.87      6.75 o 
   7  10   7        1.03       -0.84      7.67 o 
   8  10   7        8.01        1.87      5.52 o 
   9  10   7        1.97       -5.92      5.92 o 
   1  11   7       35.87       39.72      4.88 o 
   2  11   7       16.95       13.67      4.03 o 
   3  11   7       20.37       17.57      4.33 o 
   4  11   7       10.49       18.77      4.54 o 
   5  11   7       10.60       15.13      4.48 o 
   6  11   7       14.60       18.51      6.71 o 
   7  11   7       12.23       20.46      6.55 o 
   0  12   7        2.28        2.24      5.75 o 
   1  12   7        0.57        0.11      3.64 o 
   2  12   7       19.32       22.41      4.94 o 
   3  12   7        5.61       10.54      4.43 o 
   4  12   7        3.73        2.33      4.03 o 
   0   0   8     4034.68     3927.62     44.30 o 
   1   0   8    23421.41    21900.40    381.50 o 
   2   0   8      355.58      302.63      8.63 o 
   3   0   8     2018.11     2253.42     28.28 o 
   4   0   8      187.21      186.82      4.57 o 
   5   0   8      293.55      315.44      7.13 o 
   6   0   8      497.74      449.82      8.45 o 
   7   0   8      159.05      150.83      5.24 o 
   8   0   8      270.99      233.63      6.71 o 
   9   0   8       82.18       59.17      4.43 o 
  10   0   8       39.78       38.06      4.24 o 
  11   0   8       12.60       28.92      5.05 o 
  12   0   8       33.24       37.86      8.63 o 
  13   0   8        0.01        3.83      6.71 o 
  14   0   8       10.06        8.15      7.19 o 
  15   0   8        5.05        7.67      8.15 o 
   1   1   8      446.58      494.91     11.79 o 
   2   1   8     1095.19     1111.91     12.41 o 
   3   1   8     6771.93     6884.27     47.69 o 
   4   1   8        6.99        5.09      1.06 o 
   5   1   8     4586.36     4662.13     30.65 o 
   6   1   8      635.11      704.13      7.58 o 
   7   1   8       82.80       94.09      3.05 o 
   8   1   8        2.34        0.84      1.44 o 
   9   1   8        3.82       -0.63      1.66 o 
  10   1   8       21.95       28.44      2.76 o 
  11   1   8        7.70        8.33      2.60 o 
  12   1   8        5.61        3.83      3.60 o 
  13   1   8       90.79       87.44      6.63 o 
  14   1   8       32.67       39.94      6.94 o 
  15   1   8       17.64       19.65      6.44 o 
   0   2   8     7788.38     7699.39     59.98 o 
   1   2   8       10.88       14.53      0.57 o 
   2   2   8       74.46       70.76      1.67 o 
   3   2   8     1167.31     1352.65     12.74 o 
   4   2   8      311.27      278.29      3.76 o 
   5   2   8      340.87      351.30      4.70 o 
   6   2   8        0.01        0.07      1.07 o 
   7   2   8      770.18      719.21      8.23 o 
   8   2   8       36.28       24.43      2.52 o 
   9   2   8        9.58       10.74      2.48 o 
  10   2   8        5.60        5.47      2.37 o 
  11   2   8       58.11       58.27      4.55 o 
  12   2   8        5.98       10.87      3.76 o 
  13   2   8        3.11        5.64      4.05 o 
  14   2   8        5.80        0.77      4.03 o 
  15   2   8        0.60       -2.59      4.41 o 
   1   3   8        6.55        9.76      0.95 o 
   2   3   8     1894.22     1937.46     14.02 o 
   3   3   8     1034.47     1147.17      9.38 o 
   4   3   8      640.68      692.91      7.50 o 
   5   3   8      477.61      473.89      6.83 o 
   6   3   8      399.36      384.00      6.94 o 
   7   3   8        0.13       -0.27      1.54 o 
   8   3   8       42.72       50.12      2.81 o 
   9   3   8       31.21       31.57      2.93 o 
  10   3   8        0.01        0.56      2.40 o 
  11   3   8      221.00      208.82      6.92 o 
  12   3   8        0.13        1.53      3.48 o 
  13   3   8        1.57        1.36      4.28 o 
  14   3   8        2.29        4.34      4.48 o 
   0   4   8      349.29      444.79      7.34 o 
   1   4   8     5765.54     5916.52     31.78 o 
   2   4   8     2973.35     3089.98     19.45 o 
   3   4   8      525.70      512.17      5.35 o 
   4   4   8       18.96       21.69      1.42 o 
   5   4   8      588.16      592.41      6.53 o 
   6   4   8        9.35        7.01      1.57 o 
   7   4   8       48.64       42.08      3.08 o 
   8   4   8      303.78      308.52      7.85 o 
   9   4   8     1557.48     1613.78     17.93 o 
  10   4   8        5.26        2.35      2.72 o 
  11   4   8        6.68        9.66      3.10 o 
  12   4   8        1.97        1.56      3.58 o 
  13   4   8        3.60        2.20      3.94 o 
  14   4   8        4.67       12.58      6.95 o 
   1   5   8        1.35        3.36      1.09 o 
   2   5   8      144.04      147.63      2.64 o 
   3   5   8      134.87      129.77      2.92 o 
   4   5   8        5.70        1.06      1.22 o 
   5   5   8     1206.40     1194.33     11.90 o 
   6   5   8       74.93       73.32      3.21 o 
   7   5   8      121.69      112.68      4.05 o 
   8   5   8       84.06       97.40      4.66 o 
   9   5   8       26.70       22.48      3.31 o 
  10   5   8       11.76       17.25      4.74 o 
  11   5   8        2.60       -3.12      4.23 o 
  12   5   8       11.14        5.06      6.23 o 
  13   5   8       17.03       22.34     10.06 o 
   0   6   8      134.46      105.41      3.93 o 
   1   6   8       95.38       95.53      2.65 o 
   2   6   8       28.18       26.41      2.00 o 
   3   6   8       25.34       30.08      2.75 o 
   4   6   8       96.39      109.74      4.29 o 
   5   6   8        0.28        0.48      2.46 o 
   6   6   8       88.97       77.91      6.95 o 
   7   6   8       61.88       68.41      4.14 o 
   8   6   8       10.73        9.44      3.17 o 
   9   6   8      208.80      198.01     11.54 o 
  10   6   8        0.02        5.31      5.03 o 
  11   6   8      209.26      230.46     18.21 o 
  12   6   8        2.85        6.95      5.08 o 
  13   6   8        3.87       -1.44      4.74 o 
   1   7   8       98.97       83.82      2.91 o 
   2   7   8      872.40      882.17      9.99 o 
   3   7   8       48.98       48.01      4.37 o 
   4   7   8        0.03       -0.40      1.98 o 
   5   7   8      103.76      106.77      4.72 o 
   6   7   8       21.93       21.09      3.70 o 
   7   7   8        2.11        4.08      3.36 o 
   8   7   8       88.65       92.11      6.04 o 
   9   7   8      152.10      160.78     11.26 o 
  10   7   8       39.87       39.30      9.11 o 
  11   7   8        0.05        6.71      7.19 o 
  12   7   8        0.53        1.92      7.19 o 
   0   8   8      502.39      466.97      9.05 o 
   1   8   8      103.43      102.10      3.28 o 
   2   8   8        0.59       -1.31      1.69 o 
   3   8   8      131.67      134.68      4.35 o 
   4   8   8       52.12       51.77      3.78 o 
   5   8   8       18.72       10.85      2.69 o 
   6   8   8       28.61       27.75      3.44 o 
   7   8   8       10.83        4.75      3.47 o 
   8   8   8        0.01       -3.54      3.54 o 
   9   8   8        0.16       -3.75      3.75 o 
  10   8   8       12.59       15.32      5.58 o 
  11   8   8        6.77        0.48      7.19 o 
   1   9   8      351.17      344.09      8.26 o 
   2   9   8        9.12        6.94      2.70 o 
   3   9   8       83.47       87.40      4.15 o 
   4   9   8       46.88       56.36      4.97 o 
   5   9   8        6.84        5.42      3.36 o 
   6   9   8        3.08        8.15      3.70 o 
   7   9   8        1.57       -0.74      3.58 o 
   8   9   8       38.72       39.59      5.45 o 
   9   9   8       10.93       12.24      4.60 o 
  10   9   8        0.42       -1.58      4.83 o 
   0  10   8        0.19       -4.31      4.31 o 
   1  10   8        9.33        7.67      4.41 o 
   2  10   8       60.51       62.27      5.44 o 
   3  10   8       39.30       48.10      5.21 o 
   4  10   8        2.09       -0.82      3.18 o 
   5  10   8        0.60        3.06      4.25 o 
   6  10   8       11.73       14.22      8.39 o 
   7  10   8        5.22        5.59      5.39 o 
   8  10   8        1.17       -1.31      5.58 o 
   9  10   8        1.97        0.90      6.33 o 
   1  11   8       28.34       30.99      4.69 o 
   2  11   8        0.00        2.73      3.38 o 
   3  11   8        0.14       -0.77      3.31 o 
   4  11   8       79.24       97.15      6.82 o 
   5  11   8        0.21       -3.35      6.71 o 
   6  11   8       23.82       29.47      6.94 o 
   7  11   8       34.38       39.18      7.83 o 
   0  12   8        4.15        7.35      4.91 o 
   1  12   8        1.25       -2.75      3.58 o 
   2  12   8        3.23       -0.69      3.53 o 
   3  12   8        2.38       -0.68      3.73 o 
   1   1   9      464.83      464.51      5.08 o 
   2   1   9     6652.33     6896.05    102.62 o 
   3   1   9      141.70      138.50      4.43 o 
   4   1   9       96.12       93.46      2.35 o 
   5   1   9       17.70       18.22      1.73 o 
   6   1   9        0.20        3.18      1.34 o 
   7   1   9       31.69       43.14      2.21 o 
   8   1   9        0.62       -1.27      1.27 o 
   9   1   9      125.67      134.96      3.81 o 
  10   1   9       41.39       40.36      2.86 o 
  11   1   9        0.06       -0.53      2.29 o 
  12   1   9        4.84        3.82      4.23 o 
  13   1   9        2.58        0.88      4.23 o 
  14   1   9        2.87        0.40      4.91 o 
  15   1   9        1.18        3.83      5.76 o 
   0   2   9    12299.99    12814.55     98.12 o 
   1   2   9      733.39      783.69      5.40 o 
   2   2   9       55.18       42.08      1.44 o 
   3   2   9      174.34      161.05      2.97 o 
   4   2   9        2.23        4.68      1.11 o 
   5   2   9       49.12       41.39      1.89 o 
   6   2   9       27.96       50.48      2.36 o 
   7   2   9     1156.70     1147.68     11.10 o 
   8   2   9      256.90      232.82      4.91 o 
   9   2   9      240.11      233.43      5.77 o 
  10   2   9       42.03       40.97      3.38 o 
  11   2   9      729.32      750.81     12.87 o 
  12   2   9        9.71       13.18      4.35 o 
  13   2   9       35.41       30.38      6.14 o 
  14   2   9       11.03        8.37      8.63 o 
   1   3   9     1543.79     1597.14     11.61 o 
   2   3   9     3611.86     3844.27     28.58 o 
   3   3   9       47.51       53.99      2.31 o 
   4   3   9       29.95       35.11      1.64 o 
   5   3   9       49.55       42.72      2.35 o 
   6   3   9        0.64        0.49      1.58 o 
   7   3   9      181.48      191.40      4.32 o 
   8   3   9       27.88       34.31      2.57 o 
   9   3   9        0.06        1.30      2.08 o 
  10   3   9        0.19       -2.13      2.16 o 
  11   3   9       43.96       53.12      4.46 o 
  12   3   9        6.99        4.89      3.58 o 
  13   3   9        0.52        4.23      3.85 o 
  14   3   9        5.50        8.67      4.62 o 
   0   4   9     2620.45     2771.08     24.99 o 
   1   4   9      106.68      122.18      2.56 o 
   2   4   9      676.17      759.10      8.54 o 
   3   4   9      762.18      715.85      7.54 o 
   4   4   9       29.36       45.38      2.18 o 
   5   4   9      398.42      394.59      5.90 o 
   6   4   9       21.63       22.55      2.31 o 
   7   4   9      239.30      254.04      5.77 o 
   8   4   9       11.56        6.53      2.17 o 
   9   4   9      138.86      154.42      5.21 o 
  10   4   9       88.01       99.44      5.53 o 
  11   4   9       77.46       71.40      4.96 o 
  12   4   9       17.33       19.50      5.58 o 
  13   4   9       20.34       17.52      5.58 o 
  14   4   9        5.81        0.99      5.18 o 
   1   5   9      534.25      567.38      5.44 o 
   2   5   9        0.13       -0.80      0.80 o 
   3   5   9      555.99      593.11      7.74 o 
   4   5   9      114.25      125.17      3.31 o 
   5   5   9       17.68       18.18      1.94 o 
   6   5   9       84.15      108.27      3.72 o 
   7   5   9       55.21       54.55      4.03 o 
   8   5   9      354.84      356.87     11.37 o 
   9   5   9       13.13       16.16      3.58 o 
  10   5   9       21.46       26.97     12.70 o 
  11   5   9        1.64       -4.29      9.83 o 
  12   5   9       33.05       19.77      5.58 o 
  13   5   9        0.68        0.08      4.91 o 
   0   6   9      497.69      464.02      8.30 o 
   1   6   9       37.52       44.66      2.00 o 
   2   6   9      587.59      571.98     10.04 o 
   3   6   9        4.98        1.84      2.18 o 
   4   6   9       34.11       35.76      3.04 o 
   5   6   9        4.11       10.87      2.89 o 
   6   6   9      259.47      253.31      8.06 o 
   7   6   9        2.94        6.26      3.36 o 
   8   6   9      189.21      197.79      7.09 o 
   9   6   9       13.58        9.66      3.50 o 
  10   6   9      125.97      134.40      8.60 o 
  11   6   9        1.40        2.47      4.57 o 
  12   6   9        9.37       13.66      5.42 o 
  13   6   9        0.17        1.63      5.39 o 
   1   7   9        7.47       10.86      1.60 o 
   2   7   9      683.65      619.75      8.17 o 
   3   7   9       79.04       68.33      4.57 o 
   4   7   9      263.99      275.19      6.87 o 
   5   7   9      253.94      231.16      6.58 o 
   6   7   9      102.69       86.50      5.59 o 
   7   7   9       19.94       17.91      6.93 o 
   8   7   9      106.88      117.33     10.82 o 
   9   7   9       17.06       21.65      5.42 o 
  10   7   9       37.81       41.22      9.11 o 
  11   7   9        1.76       -6.71      6.71 o 
  12   7   9        0.59       -5.27      7.19 o 
   0   8   9       64.99       59.75      3.84 o 
   1   8   9       40.83       35.02      2.34 o 
   2   8   9      138.24      125.01      4.44 o 
   3   8   9       20.96       24.81      2.53 o 
   4   8   9       14.50       11.73      2.80 o 
   5   8   9       23.26       14.92      3.15 o 
   6   8   9       42.32       39.26      3.88 o 
   7   8   9        4.74        4.26      2.97 o 
   8   8   9       30.45       21.46      4.60 o 
   9   8   9        6.72        4.12      4.26 o 
  10   8   9       12.02       17.73      8.15 o 
  11   8   9        1.96       -6.71      6.71 o 
   1   9   9      139.42      129.75      6.16 o 
   2   9   9        6.35        5.00      2.67 o 
   3   9   9      305.74      306.83      7.05 o 
   4   9   9        6.21        3.65      3.04 o 
   5   9   9      141.46      138.73      8.65 o 
   6   9   9        0.00       -2.11      3.43 o 
   7   9   9       23.03       24.00      4.60 o 
   8   9   9        1.67        4.53      3.98 o 
   9   9   9        6.51       -1.06      4.26 o 
  10   9   9        0.43        3.83      7.67 o 
   0  10   9       25.99       27.32      7.19 o 
   1  10   9      102.84       90.47     11.02 o 
   2  10   9       16.40       19.10      3.94 o 
   3  10   9        1.48       -2.76      2.92 o 
   4  10   9        0.41       -3.13      3.13 o 
   5  10   9        1.00        2.18      4.37 o 
   6  10   9        9.08       18.13      5.92 o 
   7  10   9       22.65       25.50      6.55 o 
   8  10   9        4.42       -4.34      5.30 o 
   1  11   9        7.79        5.90      3.48 o 
   2  11   9        4.70        1.41      3.41 o 
   3  11   9       27.00       34.39      5.07 o 
   4  11   9       10.28       17.16      4.41 o 
   5  11   9       42.19       47.34      7.09 o 
   6  11   9        1.46       -4.84      4.84 o 
   0  12   9        6.55       15.82      7.67 o 
   1  12   9        0.29       -0.14      3.77 o 
   2  12   9        2.60        0.58      3.85 o 
   3  12   9       19.63       16.08      5.81 o 
   0   0  10       36.25       38.57      1.95 o 
   1   0  10      159.89      167.56      8.39 o 
   2   0  10     4848.83     5128.75    128.68 o 
   3   0  10      872.83      886.82     21.57 o 
   4   0  10     5433.09     5090.66     75.25 o 
   5   0  10       40.76       39.85      2.74 o 
   6   0  10      620.47      712.11     11.95 o 
   7   0  10      296.75      258.33     12.20 o 
   8   0  10      174.78      160.74      5.80 o 
   9   0  10       18.05       20.50      3.41 o 
  10   0  10      293.03      282.80      8.55 o 
  11   0  10       12.79        7.17      4.23 o 
  12   0  10      214.42      227.65     14.86 o 
  13   0  10        3.07        1.44      6.23 o 
  14   0  10       60.40       81.00     11.98 o 
  15   0  10        0.58        4.31      8.15 o 
   1   1  10       79.45      107.74      2.46 o 
   2   1  10      685.55      722.49     10.56 o 
   3   1  10     8241.29     8668.61     59.63 o 
   4   1  10      704.57      690.85      6.71 o 
   5   1  10        0.30        0.48      1.23 o 
   6   1  10        1.15       -0.64      1.18 o 
   7   1  10      158.76      140.44      3.69 o 
   8   1  10        0.03       -0.70      1.43 o 
   9   1  10      206.17      204.17      4.97 o 
  10   1  10       17.75       24.52      2.69 o 
  11   1  10       22.63       23.80      5.27 o 
  12   1  10       93.55       93.67      7.79 o 
  13   1  10       54.93       51.57      6.78 o 
  14   1  10        1.87        3.67      5.05 o 
  15   1  10        8.76        6.13      5.92 o 
   0   2  10     1882.47     1752.85     15.90 o 
   1   2  10     6095.27     6136.07     32.18 o 
   2   2  10     3397.97     3337.02     21.92 o 
   3   2  10     1733.85     1679.19     14.70 o 
   4   2  10       80.44       71.38      2.30 o 
   5   2  10      445.77      446.77      7.91 o 
   6   2  10      635.44      644.84      7.13 o 
   7   2  10       86.54       78.11      3.04 o 
   8   2  10      156.70      152.50      4.19 o 
   9   2  10      155.72      191.59      5.47 o 
  10   2  10        0.00       -0.33      2.22 o 
  11   2  10        5.98       14.67      3.39 o 
  12   2  10       60.41       56.23      5.48 o 
  13   2  10        1.56        0.05      4.57 o 
  14   2  10       25.13       22.98      6.26 o 
   1   3  10     1574.36     1749.66     12.59 o 
   2   3  10      373.37      349.52      4.35 o 
   3   3  10     1158.86     1259.95     10.87 o 
   4   3  10      912.58      943.89     11.86 o 
   5   3  10       63.51       68.34      2.84 o 
   6   3  10      135.07      157.17      4.29 o 
   7   3  10      752.52      745.39      9.31 o 
   8   3  10      102.39      118.07      5.53 o 
   9   3  10       12.30       11.40      2.48 o 
  10   3  10      118.82      121.62      6.16 o 
  11   3  10        3.13        5.65      3.01 o 
  12   3  10        0.98        6.97      3.77 o 
  13   3  10        0.38        4.01      3.85 o 
  14   3  10        0.00       -3.09      4.47 o 
   0   4  10      505.83      439.54      5.55 o 
   1   4  10      543.36      611.04      6.51 o 
   2   4  10      390.37      404.84      5.18 o 
   3   4  10      692.16      790.41      7.64 o 
   4   4  10       72.80       72.57      2.60 o 
   5   4  10       40.76       42.03      2.32 o 
   6   4  10        7.80        5.59      1.89 o 
   7   4  10      153.58      135.87      4.71 o 
   8   4  10        8.79        4.45      2.11 o 
   9   4  10       13.00       15.37      3.05 o 
  10   4  10      169.36      174.51      7.56 o 
  11   4  10        1.44        9.72      3.77 o 
  12   4  10        6.75       -2.40      4.23 o 
  13   4  10       35.70       27.59      6.44 o 
  14   4  10        0.67        2.99      5.58 o 
   1   5  10     2310.32     2322.29     16.80 o 
   2   5  10        3.38        6.06      1.20 o 
   3   5  10      421.34      431.79      7.36 o 
   4   5  10       77.29       66.09      3.15 o 
   5   5  10       13.80       17.79      2.43 o 
   6   5  10       39.87       39.57      3.17 o 
   7   5  10      229.21      217.65      8.34 o 
   8   5  10      477.95      443.50     10.02 o 
   9   5  10      105.93       99.64      7.09 o 
  10   5  10       23.23       30.04      6.47 o 
  11   5  10       36.45       33.16      6.10 o 
  12   5  10       14.12        5.46      7.43 o 
  13   5  10        3.85        1.76      5.99 o 
   0   6  10      105.56      119.27      4.15 o 
   1   6  10      297.33      318.33      4.62 o 
   2   6  10       71.36       66.78      3.09 o 
   3   6  10      328.72      309.12      6.56 o 
   4   6  10      338.86      318.03      7.53 o 
   5   6  10        0.05        0.79      2.48 o 
   6   6  10        9.83        7.87      3.18 o 
   7   6  10     1213.89     1246.13     19.10 o 
   8   6  10        4.68        8.39      4.07 o 
   9   6  10       56.28       63.32      6.95 o 
  10   6  10       10.78       11.48      4.57 o 
  11   6  10        0.44       -0.72      4.41 o 
  12   6  10        8.05        7.49      5.52 o 
  13   6  10        9.73       11.77      8.39 o 
   1   7  10      104.45      113.52      3.19 o 
   2   7  10        4.03        7.55      2.00 o 
   3   7  10        2.27        2.35      1.75 o 
   4   7  10        7.60       13.00      2.62 o 
   5   7  10      396.09      404.44      8.55 o 
   6   7  10       92.29       89.37      5.67 o 
   7   7  10        0.07        0.78      3.07 o 
   8   7  10       11.85       12.32      3.90 o 
   9   7  10        1.92       -5.75      5.75 o 
  10   7  10        2.97       -0.96      6.23 o 
  11   7  10        6.13       -4.79      6.23 o 
  12   7  10        3.63       -4.31      6.71 o 
   0   8  10      463.94      389.48      9.73 o 
   1   8  10      111.27      116.63      5.25 o 
   2   8  10        0.81        5.44      1.95 o 
   3   8  10        1.05       -1.40      1.91 o 
   4   8  10        4.48        8.85      2.35 o 
   5   8  10        9.58       13.39      3.38 o 
   6   8  10       94.55       86.75      5.01 o 
   7   8  10      156.99      172.93      6.69 o 
   8   8  10       30.17       40.51      5.32 o 
   9   8  10       39.95       42.88      6.27 o 
  10   8  10        2.17       -5.27      6.23 o 
  11   8  10        0.01       -0.48      7.19 o 
   1   9  10       10.79       17.13      2.93 o 
   2   9  10        8.74        5.57      3.23 o 
   3   9  10       23.30       23.47      3.39 o 
   4   9  10       39.15       31.28      3.62 o 
   5   9  10       13.91       16.04      3.98 o 
   6   9  10       27.98       41.13      4.94 o 
   7   9  10        7.41        5.28      4.04 o 
   8   9  10       11.18        7.90      4.16 o 
   9   9  10        1.98       -7.95      7.95 o 
  10   9  10        0.08       -6.71      6.71 o 
   0  10  10       13.55       16.77      6.71 o 
   1  10  10       49.12       59.06      6.44 o 
   2  10  10       47.15       48.33      5.07 o 
   3  10  10        5.02        9.78      3.68 o 
   4  10  10        0.04        6.13      3.41 o 
   5  10  10       11.92        8.11      4.84 o 
   6  10  10       44.53       42.88      9.83 o 
   7  10  10        0.68       -4.79      4.79 o 
   8  10  10       47.77       50.12      7.92 o 
   1  11  10        6.94       10.15      4.71 o 
   2  11  10       20.78       14.93      4.31 o 
   3  11  10        3.14       -2.71      3.38 o 
   4  11  10       15.79       19.65      5.76 o 
   5  11  10        3.09        4.39      5.24 o 
   6  11  10       39.32       44.09      7.57 o 
   0  12  10       22.87       29.71      9.59 o 
   1  12  10        0.11       -3.38      3.38 o 
   2  12  10        3.09        4.01      4.10 o 
   1   1  11      813.66      864.10      8.21 o 
   2   1  11       95.97       94.97      3.36 o 
   3   1  11       33.98       24.65      1.46 o 
   4   1  11       23.60       16.99      1.37 o 
   5   1  11      159.60      165.96      4.32 o 
   6   1  11      315.76      292.85      4.86 o 
   7   1  11        0.32       -1.06      1.36 o 
   8   1  11        4.01        7.57      1.79 o 
   9   1  11       63.48       62.74      3.25 o 
  10   1  11       23.96       22.82      2.69 o 
  11   1  11       45.43       50.71      5.74 o 
  12   1  11       18.07       14.77      4.91 o 
  13   1  11       16.92       16.45      5.39 o 
  14   1  11        0.52       -4.57      4.57 o 
   0   2  11     4196.00     4543.72     29.94 o 
   1   2  11      205.92      213.56      2.85 o 
   2   2  11        1.43        2.75      1.48 o 
   3   2  11       53.04       37.51      1.66 o 
   4   2  11     1894.21     2018.34     16.25 o 
   5   2  11      113.90       98.53      4.14 o 
   6   2  11      434.98      453.69      5.99 o 
   7   2  11      513.29      510.40      7.03 o 
   8   2  11      175.33      178.55      4.45 o 
   9   2  11      622.60      626.25      8.73 o 
  10   2  11       86.63      103.65      4.69 o 
  11   2  11       40.39       38.50      5.16 o 
  12   2  11        0.13       -4.07      4.07 o 
  13   2  11        0.04        1.33      4.57 o 
  14   2  11       13.86       14.90      7.91 o 
   1   3  11      181.26      179.36      3.01 o 
   2   3  11     3743.97     3731.33     25.62 o 
   3   3  11       24.83       21.82      1.15 o 
   4   3  11      138.90      143.03      4.13 o 
   5   3  11       10.78       12.80      1.95 o 
   6   3  11        5.94        5.89      1.83 o 
   7   3  11       44.40       45.02      3.93 o 
   8   3  11       56.44       51.44      3.32 o 
   9   3  11      253.10      241.80      6.09 o 
  10   3  11      210.48      197.79      6.61 o 
  11   3  11       16.08       21.45      4.21 o 
  12   3  11      110.71      104.16      6.93 o 
  13   3  11       16.21        9.34      4.91 o 
  14   3  11        3.64       13.18      6.10 o 
   0   4  11     1467.25     1588.76     13.94 o 
   1   4  11       81.65       91.92      2.49 o 
   2   4  11     1146.13     1121.86     11.42 o 
   3   4  11        0.71        1.37      1.33 o 
   4   4  11       96.87       87.50      5.60 o 
   5   4  11       40.13       49.43      3.08 o 
   6   4  11      557.86      526.87      9.70 o 
   7   4  11        8.16       11.66      3.02 o 
   8   4  11        4.67       10.93      3.13 o 
   9   4  11       13.56       15.50      3.66 o 
  10   4  11       45.73       47.79      6.07 o 
  11   4  11        1.60       -3.87      4.02 o 
  12   4  11        0.84       -4.58      6.23 o 
  13   4  11        6.57       14.07      5.58 o 
  14   4  11        7.75        6.71      8.15 o 
   1   5  11      654.76      615.51      6.76 o 
   2   5  11       70.07       63.14      2.96 o 
   3   5  11      169.89      185.17      4.92 o 
   4   5  11       18.88       22.89      2.53 o 
   5   5  11      352.80      386.78      7.27 o 
   6   5  11      556.00      594.83      9.59 o 
   7   5  11        4.85        6.25      2.85 o 
   8   5  11        0.03        5.54      3.89 o 
   9   5  11        1.43       -3.83      3.83 o 
  10   5  11       26.82       13.37      4.91 o 
  11   5  11        7.43       11.12      5.05 o 
  12   5  11       46.33       57.23     15.10 o 
  13   5  11        4.18       10.40      5.58 o 
   0   6  11       13.68       16.91      2.42 o 
   1   6  11      350.44      349.92      4.89 o 
   2   6  11       66.00       62.23      3.03 o 
   3   6  11       39.18       36.98      2.64 o 
   4   6  11      188.09      184.85      4.88 o 
   5   6  11      247.69      254.31      6.62 o 
   6   6  11      120.76      132.67      6.04 o 
   7   6  11        7.36       10.91      3.75 o 
   8   6  11       17.99       15.43      4.57 o 
   9   6  11      162.53      159.60     13.42 o 
  10   6  11        7.58       -1.92      6.71 o 
  11   6  11        6.63       15.82      7.67 o 
  12   6  11        5.08       -0.73      5.05 o 
   1   7  11      115.09      110.39      3.15 o 
   2   7  11       13.96       16.89      2.20 o 
   3   7  11       43.30       45.91      3.06 o 
   4   7  11        2.18       -1.48      2.54 o 
   5   7  11        0.39       -1.71      2.42 o 
   6   7  11       75.38       83.20      4.59 o 
   7   7  11        0.02        0.25      3.14 o 
   8   7  11        0.10       -2.16      3.42 o 
   9   7  11        0.48       -4.31      5.75 o 
  10   7  11        0.00       -5.75      5.75 o 
  11   7  11        0.02       -2.88      7.19 o 
  12   7  11        8.22        3.83      7.67 o 
   0   8  11      201.14      214.29     13.66 o 
   1   8  11       41.31       33.27      2.85 o 
   2   8  11       22.06       22.84      2.78 o 
   3   8  11       17.19       18.62      2.59 o 
   4   8  11      987.37      948.89     12.44 o 
   5   8  11        6.22        8.94      2.90 o 
   6   8  11       88.07       73.13      4.77 o 
   7   8  11       14.03       10.57      3.39 o 
   8   8  11       17.18       11.37      6.92 o 
   9   8  11        2.80        2.40      6.23 o 
  10   8  11        3.03        9.11      7.67 o 
  11   8  11       27.18       16.30      8.63 o 
   1   9  11      180.40      202.51      7.27 o 
   2   9  11       86.01       87.16      5.45 o 
   3   9  11        0.65        2.84      2.26 o 
   4   9  11        0.00       -1.10      2.59 o 
   5   9  11        3.94        0.58      3.26 o 
   6   9  11       28.75       26.91      4.50 o 
   7   9  11       42.23       41.07      6.18 o 
   8   9  11        2.96        1.99      4.03 o 
   9   9  11        0.11       -4.27      6.47 o 
   0  10  11       19.84        7.67      5.75 o 
   1  10  11       45.52       47.07      6.07 o 
   2  10  11      112.73      102.65      6.35 o 
   3  10  11       51.12       48.43      5.16 o 
   4  10  11       38.96       25.33      5.64 o 
   5  10  11       13.89       13.14      5.18 o 
   6  10  11       60.28       74.66     16.53 o 
   7  10  11        6.80       -0.86      5.74 o 
   8  10  11        0.43       -4.16      4.16 o 
   1  11  11       19.33       12.21      5.24 o 
   2  11  11        2.08        4.30      3.68 o 
   3  11  11        0.89        3.71      3.73 o 
   4  11  11       28.94       43.05      7.67 o 
   5  11  11       10.56       16.08      6.21 o 
   6  11  11        8.04       20.94      6.33 o 
   0  12  11        1.37       -6.23      6.23 o 
   1  12  11        5.29        0.37      3.98 o 
   2  12  11        0.19        3.79      4.13 o 
   0   0  12    14064.69    14315.90    154.00 o 
   1   0  12     7585.53     7896.85     61.33 o 
   2   0  12      324.67      299.07     10.06 o 
   3   0  12       26.55       33.13      3.21 o 
   4   0  12    17850.09    17496.16    225.50 o 
   5   0  12      146.26      136.28      4.64 o 
   6   0  12     1538.78     1534.59     19.01 o 
   7   0  12       91.15       78.28      4.20 o 
   8   0  12      742.92      705.04     12.59 o 
   9   0  12       22.20       28.55      4.47 o 
  10   0  12      518.85      552.73     22.74 o 
  11   0  12      407.66      380.54     18.21 o 
  12   0  12       22.60       40.26      8.63 o 
  13   0  12        4.53        6.23      7.19 o 
  14   0  12        0.00       -6.71      6.71 o 
   1   1  12       96.68      120.87      2.49 o 
   2   1  12      415.93      421.15     11.55 o 
   3   1  12     1900.94     1943.96     20.78 o 
   4   1  12      108.02      108.95      3.87 o 
   5   1  12       23.58       24.85      1.63 o 
   6   1  12        0.88        1.96      1.37 o 
   7   1  12       88.85       88.93      3.43 o 
   8   1  12      692.09      658.56      8.58 o 
   9   1  12       14.04       20.38      2.71 o 
  10   1  12       32.75       37.38      3.15 o 
  11   1  12        0.01        4.44      3.89 o 
  12   1  12       54.40       58.79      6.78 o 
  13   1  12        6.97        2.33      4.91 o 
  14   1  12        0.11       -4.71      4.71 o 
   0   2  12     1653.07     1850.02     16.63 o 
   1   2  12     4739.73     4934.38     29.76 o 
   2   2  12     1221.07     1220.91      8.76 o 
   3   2  12       36.91       26.30      1.80 o 
   4   2  12       42.56       40.20      1.88 o 
   5   2  12      614.43      632.44      8.29 o 
   6   2  12      441.18      420.31      7.43 o 
   7   2  12        1.50       -0.17      1.54 o 
   8   2  12      248.07      241.71      5.18 o 
   9   2  12       42.68       41.01      3.00 o 
  10   2  12       38.31       35.15      4.22 o 
  11   2  12       53.43       49.07      6.21 o 
  12   2  12       58.64       76.41      7.23 o 
  13   2  12       21.85       22.62      5.92 o 
  14   2  12        1.38        0.76      5.24 o 
   1   3  12      218.36      186.06      3.15 o 
   2   3  12      487.03      473.04      4.48 o 
   3   3  12      403.62      384.58      3.45 o 
   4   3  12      480.00      550.08      5.73 o 
   5   3  12      516.25      534.18      6.80 o 
   6   3  12       50.96       49.83      3.14 o 
   7   3  12       18.05       15.08      3.68 o 
   8   3  12       29.73       25.63      3.08 o 
   9   3  12       21.25       35.66      3.52 o 
  10   3  12       44.02       59.85      4.57 o 
  11   3  12       19.49       15.63      4.71 o 
  12   3  12        2.55        1.25      4.37 o 
  13   3  12        0.04       -1.44      4.74 o 
  14   3  12        0.02       -0.48      8.15 o 
   0   4  12       46.73       39.38      1.82 o 
   1   4  12      344.31      399.85      5.21 o 
   2   4  12      968.47      980.58      9.44 o 
   3   4  12       31.11       30.90      2.76 o 
   4   4  12       64.32       59.37      3.75 o 
   5   4  12      642.62      682.01     17.73 o 
   6   4  12     1052.30     1009.35     23.48 o 
   7   4  12      134.24      104.18      6.71 o 
   8   4  12        2.47        1.05      3.55 o 
   9   4  12      146.91      148.12      8.30 o 
  10   4  12        0.61        1.68      4.07 o 
  11   4  12        5.49        3.89      4.57 o 
  12   4  12        1.42        6.71      7.19 o 
  13   4  12        3.91        1.92      7.19 o 
   1   5  12      204.59      200.33      3.10 o 
   2   5  12        0.65        1.31      1.57 o 
   3   5  12       34.49       32.91      2.67 o 
   4   5  12        5.15        6.48      1.71 o 
   5   5  12      336.29      320.64      8.92 o 
   6   5  12       94.50       98.97     11.35 o 
   7   5  12      137.60      110.12      7.09 o 
   8   5  12      149.64      136.05      7.92 o 
   9   5  12      125.09      147.37     10.78 o 
  10   5  12       32.19       27.85      5.52 o 
  11   5  12        0.14        2.11      4.57 o 
  12   5  12       37.00       45.75     13.42 o 
  13   5  12        1.03        5.87      5.24 o 
   0   6  12       41.54       27.12      2.52 o 
   1   6  12      100.86      102.44      2.87 o 
   2   6  12       80.21       77.93      3.89 o 
   3   6  12      656.66      595.87      8.72 o 
   4   6  12      409.69      388.98      6.99 o 
   5   6  12       10.28        8.63      2.56 o 
   6   6  12      167.25      166.20      7.93 o 
   7   6  12      154.18      156.70     13.42 o 
   8   6  12       21.30       20.61      7.19 o 
   9   6  12        1.02        8.63      6.23 o 
  10   6  12        0.14        3.35      6.71 o 
  11   6  12        7.81       11.98      7.19 o 
  12   6  12        1.57       -6.71      6.71 o 
   1   7  12      590.20      537.89      7.88 o 
   2   7  12      253.48      241.43      5.15 o 
   3   7  12       86.05       88.14      3.83 o 
   4   7  12       45.10       37.62      2.76 o 
   5   7  12      276.61      278.10      7.46 o 
   6   7  12       47.45       49.42      4.04 o 
   7   7  12       34.40       35.97      4.61 o 
   8   7  12       78.07       66.14     10.06 o 
   9   7  12       14.09       19.65      7.19 o 
  10   7  12       69.05       64.22     11.02 o 
  11   7  12        2.39        6.71      7.67 o 
  12   7  12        2.95       -3.83      7.19 o 
   0   8  12        0.01        0.77      4.47 o 
   1   8  12      134.88      154.96      5.22 o 
   2   8  12        3.91        0.46      2.31 o 
   3   8  12      145.16      150.91      5.02 o 
   4   8  12        0.08        3.88      2.48 o 
   5   8  12       86.95       68.22      4.61 o 
   6   8  12        0.09        1.66      2.75 o 
   7   8  12       50.35       51.29      4.53 o 
   8   8  12       40.78       35.16      5.28 o 
   9   8  12        9.50       -0.48      6.23 o 
  10   8  12        0.37        3.83      7.19 o 
  11   8  12        7.68        9.59      8.15 o 
   1   9  12        3.16        2.89      2.47 o 
   2   9  12       98.23       88.12      4.73 o 
   3   9  12       85.18       89.74      4.90 o 
   4   9  12       45.40       43.68      4.11 o 
   5   9  12       77.26       89.80      5.21 o 
   6   9  12        0.74       -3.41      3.42 o 
   7   9  12        0.03       -1.76      3.52 o 
   8   9  12        1.39       -3.52      4.08 o 
   9   9  12        0.23       -1.92      7.19 o 
   0  10  12       23.15       19.17      7.19 o 
   1  10  12       24.77       19.17      5.08 o 
   2  10  12        0.08        2.42      4.02 o 
   3  10  12       19.06       18.12      5.17 o 
   4  10  12        5.13        2.94      3.64 o 
   5  10  12        0.51       -3.42      3.42 o 
   6  10  12        0.27       -2.83      3.59 o 
   7  10  12        0.78       -4.03      4.03 o 
   8  10  12        7.30        2.81      4.62 o 
   1  11  12       22.88       20.72      5.73 o 
   2  11  12       57.36       81.72      6.45 o 
   3  11  12       13.40        8.48      4.84 o 
   4  11  12        1.38       -2.16      4.74 o 
   5  11  12        0.13       -3.97      4.91 o 
   6  11  12        0.90        3.28      5.40 o 
   0  12  12       74.55      104.96     12.94 o 
   1  12  12       10.09        4.94      4.33 o 
   1   1  13     2162.58     2415.81     17.23 o 
   2   1  13      374.94      352.40      5.67 o 
   3   1  13       39.15       28.17      3.48 o 
   4   1  13      371.77      431.87      7.14 o 
   5   1  13      141.26      130.58      3.68 o 
   6   1  13      170.41      166.21      4.29 o 
   7   1  13      110.32      133.56      4.26 o 
   8   1  13      273.44      270.48      5.50 o 
   9   1  13       36.45       34.58      2.83 o 
  10   1  13       86.73       87.03      3.97 o 
  11   1  13        0.51        1.38      6.47 o 
  12   1  13        3.08       -3.45      3.45 o 
  13   1  13       18.96       22.60     12.22 o 
  14   1  13        1.69        0.36      4.91 o 
   0   2  13      212.25      180.42      3.73 o 
   1   2  13      613.66      700.50      6.15 o 
   2   2  13      170.07      188.52      4.62 o 
   3   2  13     1393.24     1450.26     14.52 o 
   4   2  13      109.01      156.77      3.38 o 
   5   2  13      104.99      111.27      3.42 o 
   6   2  13       66.87       70.45      3.12 o 
   7   2  13      747.78      735.22      8.82 o 
   8   2  13       44.37       45.12      2.89 o 
   9   2  13       63.38       62.93      3.42 o 
  10   2  13      302.31      317.16      7.33 o 
  11   2  13        0.62        8.44      4.37 o 
  12   2  13       37.41       39.79     12.94 o 
  13   2  13        9.80        2.88      5.08 o 
  14   2  13       23.65       22.85      6.95 o 
   1   3  13     2161.80     2236.31     13.99 o 
   2   3  13       75.33      106.47      1.65 o 
   3   3  13      124.58      115.62      1.86 o 
   4   3  13       28.58       15.26      1.51 o 
   5   3  13      196.32      191.54      4.02 o 
   6   3  13      259.54      246.36      6.70 o 
   7   3  13      160.13      188.67      6.35 o 
   8   3  13      618.57      587.60     10.38 o 
   9   3  13       30.85       33.98      3.33 o 
  10   3  13      116.91      116.41      6.40 o 
  11   3  13        2.18       -0.96      4.31 o 
  12   3  13        0.11        1.23      5.27 o 
  13   3  13       23.61       29.24      9.11 o 
  14   3  13        0.07       -7.19      7.19 o 
   0   4  13      972.21     1009.04     12.44 o 
   1   4  13        1.43       -0.22      1.01 o 
   2   4  13      420.51      471.39      6.05 o 
   3   4  13        0.89       -1.21      1.21 o 
   4   4  13      219.48      228.00      6.10 o 
   5   4  13        0.36        0.67      2.39 o 
   6   4  13      449.93      436.48     13.18 o 
   7   4  13      339.49      328.30     15.82 o 
   8   4  13       13.58       11.98      6.23 o 
   9   4  13      168.94      140.91     11.98 o 
  10   4  13       17.68       29.24      7.67 o 
  11   4  13        9.68        7.19      6.71 o 
  12   4  13       13.11        3.83      7.19 o 
  13   4  13        3.15       17.25      8.63 o 
   1   5  13      126.91      110.65      2.69 o 
   2   5  13      296.31      300.61      5.89 o 
   3   5  13       36.33       36.49      2.52 o 
   4   5  13      173.78      175.88      5.35 o 
   5   5  13       26.49       28.15      3.92 o 
   6   5  13        1.26        2.22      3.10 o 
   7   5  13       25.58       23.96      6.71 o 
   8   5  13        0.88        0.00      4.79 o 
   9   5  13        6.90        6.47      4.07 o 
  10   5  13       17.77       10.30      4.74 o 
  11   5  13       14.59       17.73      7.67 o 
  12   5  13       20.88       26.36      9.11 o 
  13   5  13        0.16        6.71      7.67 o 
   0   6  13     1604.84     1618.09     21.31 o 
   1   6  13        2.57        3.66      1.47 o 
   2   6  13      147.76      134.38      4.31 o 
   3   6  13      261.02      258.43      5.72 o 
   4   6  13      211.27      229.76      6.39 o 
   5   6  13        8.81        8.78      2.74 o 
   6   6  13       26.42       27.48      4.44 o 
   7   6  13       92.81       93.94     10.06 o 
   8   6  13        3.25        2.40      5.27 o 
   9   6  13       27.95       27.32      7.67 o 
  10   6  13        2.11        9.59      6.71 o 
  11   6  13       13.88       11.02      7.67 o 
  12   6  13        0.94       -0.48      7.67 o 
   1   7  13      195.25      195.16      4.90 o 
   2   7  13       80.09       81.41      3.73 o 
   3   7  13      127.74      115.73      4.42 o 
   4   7  13       88.11       80.50      4.41 o 
   5   7  13       69.55       76.23      4.71 o 
   6   7  13       18.09       13.55      3.08 o 
   7   7  13       42.02       40.04      4.86 o 
   8   7  13       18.48       20.13      7.67 o 
   9   7  13        3.51       -4.79      4.79 o 
  10   7  13        8.74        5.75      6.71 o 
  11   7  13        2.80        1.92      7.19 o 
   0   8  13      241.97      221.90      8.81 o 
   1   8  13       27.67       30.56      3.26 o 
   2   8  13       38.50       38.44      3.50 o 
   3   8  13        1.19        0.69      2.47 o 
   4   8  13      120.32      117.56      5.38 o 
   5   8  13        9.08        2.53      2.84 o 
   6   8  13       25.66       33.30      3.94 o 
   7   8  13        3.84        6.49      3.46 o 
   8   8  13       94.84      104.07      8.57 o 
   9   8  13       11.43       15.34      7.67 o 
  10   8  13        8.12        8.15      8.15 o 
   1   9  13      136.85      126.13      5.44 o 
   2   9  13       36.65       39.36      3.76 o 
   3   9  13        9.21        8.42      2.57 o 
   4   9  13        7.38        6.50      2.90 o 
   5   9  13        4.28       -0.87      2.90 o 
   6   9  13       23.13       20.15      4.16 o 
   7   9  13       70.40       85.45      6.75 o 
   8   9  13        8.87       14.18      6.20 o 
   9   9  13        4.73        7.67      7.67 o 
   0  10  13      255.75      264.56     15.82 o 
   1  10  13        1.46       -1.88      3.89 o 
   2  10  13       50.73       43.27      5.57 o 
   3  10  13       15.77       18.17      4.20 o 
   4  10  13        3.64        5.12      4.26 o 
   5  10  13       43.81       37.43      5.24 o 
   6  10  13        7.52       10.17      4.44 o 
   7  10  13        2.85       -0.69      4.47 o 
   8  10  13        1.20       -9.59      9.59 o 
   1  11  13       14.82       19.89      5.42 o 
   2  11  13        7.21        5.51      3.94 o 
   3  11  13        0.71        5.45      5.27 o 
   4  11  13        4.26        8.24      5.39 o 
   5  11  13        1.82       -5.05      5.05 o 
   0   0  14     3491.91     3968.86     64.22 o 
   1   0  14    10074.27    10513.85     81.10 o 
   2   0  14     2483.77     2561.24     44.57 o 
   3   0  14      696.53      610.12     16.30 o 
   4   0  14      630.47      651.07     12.97 o 
   5   0  14       12.99        5.99      2.71 o 
   6   0  14      270.04      299.25      7.22 o 
   7   0  14        5.38        5.59      2.49 o 
   8   0  14      183.69      165.28      7.59 o 
   9   0  14       19.37        8.16      2.85 o 
  10   0  14      100.26       92.94      5.77 o 
  11   0  14        9.08       10.54      6.23 o 
  12   0  14        0.03        3.35      6.23 o 
  13   0  14       26.89       23.96      8.63 o 
  14   0  14       49.05       60.39     11.50 o 
   1   1  14     6211.25     6393.71     41.10 o 
   2   1  14     3720.96     3916.86     34.31 o 
   3   1  14       32.27       40.29      2.82 o 
   4   1  14     1020.19     1149.65     17.59 o 
   5   1  14     1260.26     1103.83     11.56 o 
   6   1  14       57.64       54.98      2.92 o 
   7   1  14      616.41      609.23      9.12 o 
   8   1  14      310.94      305.85      7.41 o 
   9   1  14      131.92      125.64      5.07 o 
  10   1  14      107.82      114.51      4.90 o 
  11   1  14       30.63       27.80      5.58 o 
  12   1  14        4.45        7.12      4.71 o 
  13   1  14        1.57        3.12      5.08 o 
  14   1  14        2.44       12.47      5.92 o 
   0   2  14      392.62      462.63      7.46 o 
   1   2  14      459.92      428.78      5.61 o 
   2   2  14     1054.70     1086.76     10.65 o 
   3   2  14      122.51      126.52      3.39 o 
   4   2  14       72.88       47.21      2.10 o 
   5   2  14      186.58      177.67      7.31 o 
   6   2  14      358.68      386.62      8.51 o 
   7   2  14      326.72      329.55      6.40 o 
   8   2  14      144.61      149.09      4.30 o 
   9   2  14       97.93      114.42      4.23 o 
  10   2  14      191.04      213.24      6.26 o 
  11   2  14       29.75       35.11      9.35 o 
  12   2  14        0.27       -2.64      4.07 o 
  13   2  14        1.80       -4.54      4.57 o 
  14   2  14        1.19        4.10      7.19 o 
   1   3  14      110.36      118.73      2.09 o 
   2   3  14      738.33      944.30      6.41 o 
   3   3  14      408.79      381.75      4.16 o 
   4   3  14       24.83       22.24      1.75 o 
   5   3  14      368.29      345.54      5.45 o 
   6   3  14       41.91       35.50      3.43 o 
   7   3  14      120.13       99.37      5.13 o 
   8   3  14      226.26      247.73      6.66 o 
   9   3  14       17.82       16.33      3.55 o 
  10   3  14      367.94      406.90     14.23 o 
  11   3  14       13.07       11.98      4.71 o 
  12   3  14        8.88       12.94      7.67 o 
  13   3  14        0.36        5.27      7.67 o 
  14   3  14       13.74       17.25      9.11 o 
   0   4  14     3895.60     4020.02     44.86 o 
   1   4  14       89.35      109.61      3.10 o 
   2   4  14      133.36      133.69      3.35 o 
   3   4  14        2.65        5.07      1.49 o 
   4   4  14       10.73        6.98      2.09 o 
   5   4  14       76.73       76.80      4.36 o 
   6   4  14      601.52      570.24     38.82 o 
   7   4  14       20.40       16.32      8.15 o 
   8   4  14      946.21      956.53     20.33 o 
   9   4  14        3.51        4.49      4.23 o 
  10   4  14       26.51       30.19      7.67 o 
  11   4  14       95.19      100.17     11.98 o 
  12   4  14       35.98       39.30      9.59 o 
  13   4  14        2.04        1.44      7.19 o 
   1   5  14      334.23      367.99      4.73 o 
   2   5  14      435.65      408.36      6.03 o 
   3   5  14        0.36        0.71      1.86 o 
   4   5  14      279.33      268.74      6.61 o 
   5   5  14      154.43      125.86      8.87 o 
   6   5  14       37.54       23.21      3.90 o 
   7   5  14       33.39       31.15      7.67 o 
   8   5  14        7.03        0.96      5.27 o 
   9   5  14        4.11        7.19      6.23 o 
  10   5  14       36.75       47.45      9.59 o 
  11   5  14       12.10       14.86      7.67 o 
  12   5  14        4.15       16.30      8.15 o 
  13   5  14        1.06       -6.23      6.23 o 
   0   6  14      321.79      353.36      8.71 o 
   1   6  14       48.05       55.05      4.39 o 
   2   6  14       56.37       53.30      3.11 o 
   3   6  14        7.31        5.10      1.99 o 
   4   6  14       32.03       32.79      3.46 o 
   5   6  14      329.85      298.64      7.52 o 
   6   6  14      128.81      115.08      5.94 o 
   7   6  14       48.12       33.55      7.67 o 
   8   6  14       42.81       30.67      7.67 o 
   9   6  14       30.50       34.03      8.63 o 
  10   6  14        0.04       -4.31      6.23 o 
  11   6  14       27.52       35.95      9.59 o 
  12   6  14       12.84       17.73      9.11 o 
   1   7  14        3.07        1.95      1.89 o 
   2   7  14        0.28        2.65      2.05 o 
   3   7  14       20.18       26.85      3.40 o 
   4   7  14        0.07        1.20      2.27 o 
   5   7  14       24.68       18.65      3.21 o 
   6   7  14      122.01      140.97      8.65 o 
   7   7  14       17.87       18.44      5.05 o 
   8   7  14       15.68       17.25      7.67 o 
   9   7  14        2.03        4.79      6.23 o 
  10   7  14        0.46        0.48      6.71 o 
  11   7  14        8.99       21.09      8.63 o 
   0   8  14        1.07        3.75      6.23 o 
   1   8  14        1.83        6.59      2.64 o 
   2   8  14        1.79       -1.86      2.28 o 
   3   8  14      123.23      100.67      5.87 o 
   4   8  14      174.43      181.56      6.59 o 
   5   8  14       15.77       18.08      3.49 o 
   6   8  14        0.69       -2.44      2.44 o 
   7   8  14        6.34       12.12      4.04 o 
   8   8  14        0.86        2.43      4.37 o 
   9   8  14       54.35       67.61      7.77 o 
  10   8  14        5.34        4.31      7.19 o 
   1   9  14        5.16        2.36      2.81 o 
   2   9  14       30.64       30.47      4.70 o 
   3   9  14        6.86        6.94      2.93 o 
   4   9  14       35.02       34.70      3.97 o 
   5   9  14       11.04        8.44      3.46 o 
   6   9  14        3.39        1.09      3.11 o 
   7   9  14        9.74       10.19      4.37 o 
   8   9  14       18.43       18.10     10.30 o 
   9   9  14        5.83        7.67      7.67 o 
   0  10  14        0.13       -2.88      5.75 o 
   1  10  14       66.68       70.67      7.74 o 
   2  10  14        1.43        1.06      4.27 o 
   3  10  14        4.16        6.02      3.64 o 
   4  10  14        3.17        0.84      3.53 o 
   5  10  14        8.25        8.50      5.05 o 
   6  10  14        2.13       -4.54      4.54 o 
   7  10  14       10.90       11.18      6.59 o 
   1  11  14       18.19       14.52      5.24 o 
   2  11  14       32.78       41.95      8.39 o 
   3  11  14       30.04       31.20      6.21 o 
   4  11  14        3.24        0.59      5.27 o 
   5  11  14        2.46       -4.95      4.95 o 
   1   1  15     2582.04     2925.21     20.65 o 
   2   1  15       58.64       70.13      2.88 o 
   3   1  15      706.41      729.51     12.07 o 
   4   1  15      177.97      201.49      7.75 o 
   5   1  15      604.38      622.46      8.18 o 
   6   1  15      233.36      217.53      5.04 o 
   7   1  15        0.19        0.76      1.62 o 
   8   1  15       75.57       74.06      3.40 o 
   9   1  15       62.05       64.82      3.46 o 
  10   1  15        2.16        2.52      3.04 o 
  11   1  15        1.82        0.82      4.55 o 
  12   1  15        8.67        7.19      6.71 o 
  13   1  15        0.08       -3.46      4.57 o 
  14   1  15        0.68        1.95      5.58 o 
   0   2  15       15.38       21.61      2.50 o 
   1   2  15     1713.20     1877.72     15.75 o 
   2   2  15      351.48      371.23      5.49 o 
   3   2  15     1686.70     1600.91     15.54 o 
   4   2  15       16.14       10.98      1.43 o 
   5   2  15      288.76      281.82      6.83 o 
   6   2  15      155.80      177.33      6.05 o 
   7   2  15       85.24       86.80      3.77 o 
   8   2  15      313.54      279.00      5.72 o 
   9   2  15      354.65      351.11      6.78 o 
  10   2  15       17.34       20.62      5.20 o 
  11   2  15       46.15       47.41     10.78 o 
  12   2  15        0.60       -3.43      4.23 o 
  13   2  15       13.53       10.85      5.58 o 
  14   2  15       10.33       20.10      6.26 o 
   1   3  15      101.41      122.56      2.22 o 
   2   3  15      236.16      255.29      3.51 o 
   3   3  15       34.44       53.38      2.52 o 
   4   3  15      445.35      420.49      5.88 o 
   5   3  15     1444.48     1400.87     15.98 o 
   6   3  15        1.16        4.94      2.10 o 
   7   3  15       33.10       23.63      3.38 o 
   8   3  15      106.76      100.10      4.72 o 
   9   3  15        0.26       -3.21      3.42 o 
  10   3  15        7.91       14.38      6.71 o 
  11   3  15       35.37       40.26      9.11 o 
  12   3  15       18.22       10.06      7.67 o 
  13   3  15        0.10       -5.27      6.23 o 
   0   4  15      114.30      111.43      5.33 o 
   1   4  15      183.69      209.93      5.07 o 
   2   4  15      633.11      583.16      7.06 o 
   3   4  15       28.09       27.44      2.66 o 
   4   4  15       12.60       14.93      2.77 o 
   5   4  15      375.18      318.03      8.99 o 
   6   4  15       24.47       24.41      4.57 o 
   7   4  15        1.52        1.92      3.39 o 
   8   4  15      253.32      278.87     11.18 o 
   9   4  15       14.14        8.72      4.57 o 
  10   4  15       35.15       33.55      8.63 o 
  11   4  15       36.75       56.07     10.54 o 
  12   4  15        0.63       -5.75      6.71 o 
  13   4  15        3.19        6.71      8.15 o 
   1   5  15      341.37      348.22      7.32 o 
   2   5  15      158.87      147.80      3.89 o 
   3   5  15       15.81       15.70      2.35 o 
   4   5  15      475.45      445.25      7.57 o 
   5   5  15      106.86      111.99      4.71 o 
   6   5  15        9.31       13.73      4.31 o 
   7   5  15       65.62       51.28      8.63 o 
   8   5  15       38.10       12.46      6.23 o 
   9   5  15       12.11        9.59      6.23 o 
  10   5  15       72.13       64.70     11.02 o 
  11   5  15        2.29       -5.27      6.71 o 
  12   5  15        6.23        0.00      7.19 o 
   0   6  15       87.53       90.16      4.93 o 
   1   6  15      654.72      652.33      8.58 o 
   2   6  15      425.39      434.06      7.89 o 
   3   6  15      108.51      102.65      4.79 o 
   4   6  15      118.75      151.79      5.24 o 
   5   6  15       27.39       36.12      3.65 o 
   6   6  15       19.79       25.73      5.75 o 
   7   6  15       22.84       28.76      7.19 o 
   8   6  15        0.25       -3.83      5.75 o 
   9   6  15      102.66       84.35     11.50 o 
  10   6  15       26.59       21.09      8.63 o 
  11   6  15        3.46        9.11      7.67 o 
  12   6  15        4.93        6.23      7.67 o 
   1   7  15        1.93        0.60      1.98 o 
   2   7  15      259.73      257.32      6.23 o 
   3   7  15      232.36      224.28      6.87 o 
   4   7  15        0.00       -1.83      2.19 o 
   5   7  15      100.18      112.51      5.40 o 
   6   7  15        1.60       -0.08      2.56 o 
   7   7  15        6.56        9.00      4.57 o 
   8   7  15      110.32      105.44     11.98 o 
   9   7  15        1.95        1.92      6.71 o 
  10   7  15        2.15        0.00      7.19 o 
  11   7  15        3.03        5.75      7.67 o 
   0   8  15       20.98       29.39      6.71 o 
   1   8  15       72.38       70.62      4.36 o 
   2   8  15        0.87       -0.01      2.62 o 
   3   8  15       12.96       13.23      4.11 o 
   4   8  15        4.32        0.37      2.71 o 
   5   8  15       56.79       66.52      5.88 o 
   6   8  15        2.49        0.92      3.03 o 
   7   8  15       22.61       14.17      4.47 o 
   8   8  15        1.79        6.47      4.74 o 
   9   8  15        0.33       -2.29      4.71 o 
  10   8  15       25.30       30.19      9.59 o 
   1   9  15      215.45      214.32     12.38 o 
   2   9  15        0.09        1.51      3.26 o 
   3   9  15       92.20       93.93      5.31 o 
   4   9  15       27.74       28.20      3.91 o 
   5   9  15        9.46        4.01      3.29 o 
   6   9  15       56.48       68.75      5.36 o 
   7   9  15       37.95       28.23      5.15 o 
   8   9  15       18.85       21.57      5.76 o 
   9   9  15        6.54       11.23      5.39 o 
   0  10  15       11.07       16.77      7.67 o 
   1  10  15        0.03        1.48      2.78 o 
   2  10  15        0.01       -4.79      4.79 o 
   3  10  15        1.05        2.21      3.65 o 
   4  10  15        7.52        6.01      3.98 o 
   5  10  15        2.14        7.91      4.10 o 
   6  10  15       12.69        8.46      4.60 o 
   7  10  15        0.11       -4.99      4.99 o 
   1  11  15        7.34       -0.28      4.91 o 
   2  11  15        8.91       13.18      5.64 o 
   3  11  15        1.31       -1.57      4.84 o 
   4  11  15        0.22       -5.75      5.75 o 
   0   0  16    15511.37    15870.66    231.97 o 
   1   0  16      915.77      874.90     11.46 o 
   2   0  16      826.33      662.84     12.31 o 
   3   0  16      197.57      241.55     10.06 o 
   4   0  16        0.18        0.14      4.07 o 
   5   0  16     1325.07     1411.34     22.78 o 
   6   0  16       70.73       61.67      4.67 o 
   7   0  16     1531.10     1477.06     35.37 o 
   8   0  16      262.63      284.46     14.18 o 
   9   0  16       19.95       20.57      3.58 o 
  10   0  16        7.31        2.88      5.75 o 
  11   0  16       41.85       60.87      9.59 o 
  12   0  16        0.42        1.44      6.23 o 
  13   0  16       19.24       20.61      8.63 o 
  14   0  16        6.23       18.69      9.11 o 
   1   1  16      646.89      715.29      6.44 o 
   2   1  16       97.55      103.13      3.40 o 
   3   1  16     1441.55     1424.83     17.47 o 
   4   1  16       46.24       51.21      3.30 o 
   5   1  16      107.75      103.44      4.69 o 
   6   1  16      392.21      388.36      7.13 o 
   7   1  16      151.72      111.33      3.96 o 
   8   1  16       88.61      103.30      3.84 o 
   9   1  16       19.07       12.37      2.50 o 
  10   1  16       24.48       21.23      4.57 o 
  11   1  16        0.37       -3.68      3.68 o 
  12   1  16       32.31       24.95      8.39 o 
  13   1  16       13.00       25.81     11.26 o 
  14   1  16        7.30        3.22      5.58 o 
   0   2  16      141.30      109.74      4.63 o 
   1   2  16      726.66      659.64      7.62 o 
   2   2  16      730.85      740.99      8.43 o 
   3   2  16        2.10        2.32      1.30 o 
   4   2  16       77.19       75.32      3.21 o 
   5   2  16       33.76       40.23      2.68 o 
   6   2  16       68.03       68.16      4.16 o 
   7   2  16      159.84      152.34      5.40 o 
   8   2  16      159.16      142.39      4.33 o 
   9   2  16      116.57      101.32      4.92 o 
  10   2  16        1.13        0.12      2.94 o 
  11   2  16       36.70       38.58      5.99 o 
  12   2  16        4.59        9.63      5.24 o 
  13   2  16        0.00       -0.54      5.05 o 
   1   3  16      205.93      158.56      3.57 o 
   2   3  16      150.64      164.26      3.18 o 
   3   3  16      181.49      199.59      3.94 o 
   4   3  16      377.41      369.22      6.26 o 
   5   3  16      656.52      639.89      9.12 o 
   6   3  16     1780.34     1726.70     30.02 o 
   7   3  16        3.26       -1.61      3.35 o 
   8   3  16      129.27      117.91      7.79 o 
   9   3  16       36.98       31.33      5.92 o 
  10   3  16       11.02        7.19      6.23 o 
  11   3  16        0.08       -2.40      6.71 o 
  12   3  16        2.95        1.44      7.19 o 
  13   3  16       29.13       33.07     10.06 o 
   0   4  16      167.76      185.35      5.84 o 
   1   4  16      329.68      329.80      5.15 o 
   2   4  16      319.20      298.09      5.30 o 
   3   4  16        2.89        1.81      1.94 o 
   4   4  16      607.57      592.41     11.24 o 
   5   4  16      145.99      125.96      8.87 o 
   6   4  16       32.11       26.87      4.74 o 
   7   4  16      219.69      199.26      9.28 o 
   8   4  16      201.90      204.04     16.30 o 
   9   4  16        0.00       -1.48      3.89 o 
  10   4  16        2.81        4.79      6.71 o 
  11   4  16        1.18       -2.88      6.71 o 
  12   4  16       10.44       22.53      9.11 o 
  13   4  16        2.98        4.31      8.15 o 
   1   5  16       67.26       65.72      2.94 o 
   2   5  16      201.72      212.86      4.51 o 
   3   5  16      654.44      645.75      9.30 o 
   4   5  16      879.54      867.99     14.44 o 
   5   5  16      935.60      878.17     12.53 o 
   6   5  16      803.34      790.29     17.61 o 
   7   5  16       24.56       23.96      5.24 o 
   8   5  16       26.64       26.49      5.24 o 
   9   5  16        4.89        8.63      6.71 o 
  10   5  16        1.62       -0.96      6.23 o 
  11   5  16       10.97       21.57      8.63 o 
  12   5  16       10.51        6.71      8.15 o 
   0   6  16       48.25       67.78      4.70 o 
   1   6  16      174.92      166.17      4.60 o 
   2   6  16      229.50      225.39      6.10 o 
   3   6  16      315.04      319.96      7.78 o 
   4   6  16      179.22      190.67      5.76 o 
   5   6  16        1.43        1.34      2.08 o 
   6   6  16       43.08       43.85      4.57 o 
   7   6  16        4.26        0.48      3.89 o 
   8   6  16        1.48       -0.56      3.89 o 
   9   6  16        3.85       10.54      7.19 o 
  10   6  16        7.04       18.21      8.15 o 
  11   6  16        6.09        3.83      8.15 o 
  12   6  16        8.50       14.38      9.11 o 
   1   7  16      421.45      430.48      7.32 o 
   2   7  16        8.65       10.68      2.96 o 
   3   7  16      182.26      189.65      6.51 o 
   4   7  16        1.59       -2.38      2.51 o 
   5   7  16       26.13       14.63      2.98 o 
   6   7  16        0.51        3.12      3.39 o 
   7   7  16        1.96        2.83      3.89 o 
   8   7  16       31.30       30.24      7.43 o 
   9   7  16        0.00       -6.23      6.23 o 
  10   7  16       12.26       11.02      7.67 o 
  11   7  16        4.81       12.94      9.11 o 
   0   8  16        1.30        1.30      3.55 o 
   1   8  16      339.61      321.92      8.07 o 
   2   8  16       65.50       61.25      5.16 o 
   3   8  16      120.12      133.53      6.73 o 
   4   8  16       71.49       72.57      4.81 o 
   5   8  16       65.45       57.90      5.60 o 
   6   8  16        8.45        7.64      4.04 o 
   7   8  16        9.95       11.63      4.91 o 
   8   8  16       13.38        8.87      5.08 o 
   9   8  16        1.35       -4.57      4.57 o 
  10   8  16       12.83       13.82      5.87 o 
   1   9  16       16.63       25.82      3.64 o 
   2   9  16       14.43       12.17      3.85 o 
   3   9  16        1.20       -1.69      3.30 o 
   4   9  16       18.25       21.08      3.70 o 
   5   9  16        5.32        4.37      3.14 o 
   6   9  16       15.14       18.99      4.70 o 
   7   9  16        4.25        4.62      4.32 o 
   8   9  16        0.16       -6.47      6.47 o 
   0  10  16        2.69        2.13      4.23 o 
   1  10  16       24.74       19.12      4.36 o 
   2  10  16        0.80       -2.59      3.36 o 
   3  10  16        0.66        1.56      5.90 o 
   4  10  16        6.12        1.18      3.76 o 
   5  10  16        0.52       -0.14      3.94 o 
   6  10  16        2.10        7.48      9.35 o 
   7  10  16        4.00       -8.63      8.63 o 
   1  11  16       13.53       13.42      8.15 o 
   2  11  16        4.79        4.84      5.03 o 
   3  11  16       29.57       26.19      6.33 o 
   4  11  16        0.00       -4.49      4.49 o 
   1   1  17       33.32       39.19      1.82 o 
   2   1  17      322.71      344.44      5.35 o 
   3   1  17        0.15        0.70      3.35 o 
   4   1  17       14.30       17.50      2.74 o 
   5   1  17      170.00      169.57      5.76 o 
   6   1  17       81.16       76.94      3.49 o 
   7   1  17      289.66      295.85      6.11 o 
   8   1  17       14.49       19.87      2.41 o 
   9   1  17        3.87        3.70      2.14 o 
  10   1  17       42.32       43.66      7.67 o 
  11   1  17        0.00        2.80      4.15 o 
  12   1  17       33.88       40.97      6.26 o 
  13   1  17        5.32        6.68      8.39 o 
   0   2  17        0.10       -1.44      2.03 o 
   1   2  17     1413.97     1594.51     14.29 o 
   2   2  17      620.12      687.82      8.17 o 
   3   2  17      299.04      315.15      5.17 o 
   4   2  17       37.23       47.12      2.62 o 
   5   2  17       78.06       94.49      3.72 o 
   6   2  17       37.63       33.95      3.53 o 
   7   2  17      316.66      331.47      8.58 o 
   8   2  17      117.93      103.46      4.18 o 
   9   2  17        1.54        3.96      2.40 o 
  10   2  17       29.40       25.92      5.18 o 
  11   2  17        0.32       -1.24      3.90 o 
  12   2  17        1.45        3.29      8.87 o 
  13   2  17       22.02       34.84     19.41 o 
   1   3  17      268.03      311.91      5.11 o 
   2   3  17        4.51        8.06      1.37 o 
   3   3  17       32.16       32.21      2.72 o 
   4   3  17      116.07      124.49      7.31 o 
   5   3  17       78.39       86.30      4.51 o 
   6   3  17      611.68      594.60     11.28 o 
   7   3  17      409.57      415.44     15.10 o 
   8   3  17      162.71      162.48      8.79 o 
   9   3  17      144.11      153.97     12.94 o 
  10   3  17        5.29       21.09      7.67 o 
  11   3  17       27.77       26.84      8.15 o 
  12   3  17       66.31       90.10     12.46 o 
  13   3  17       19.41       25.88      9.59 o 
   0   4  17      386.64      412.59     12.78 o 
   1   4  17      281.99      268.37      8.99 o 
   2   4  17      482.39      472.95      8.27 o 
   3   4  17      383.20      387.54      7.58 o 
   4   4  17      238.20      229.46      7.18 o 
   5   4  17        0.04       -3.83      3.83 o 
   6   4  17       22.51       32.35      4.91 o 
   7   4  17        2.28        1.92      3.89 o 
   8   4  17      118.12      115.85     14.86 o 
   9   4  17        0.08       -5.27      5.27 o 
  10   4  17       45.57       35.47      8.63 o 
  11   4  17       19.91       33.55      9.59 o 
  12   4  17        0.20       -1.44      7.19 o 
  13   4  17        6.34        4.79      8.15 o 
   1   5  17        1.94        5.39      2.04 o 
   2   5  17       22.49       24.63      3.23 o 
   3   5  17      796.51      819.18     12.07 o 
   4   5  17        0.94        2.35      2.43 o 
   5   5  17      191.93      198.95      7.58 o 
   6   5  17      653.70      558.39     15.10 o 
   7   5  17        6.84        8.09      4.02 o 
   8   5  17        5.87        3.74      4.23 o 
   9   5  17        8.37        6.71      7.19 o 
  10   5  17        0.61        3.83      6.23 o 
  11   5  17        6.36       25.88      8.63 o 
  12   5  17        4.50        5.75      7.67 o 
   0   6  17       72.66       83.08      5.13 o 
   1   6  17      197.21      213.37      5.58 o 
   2   6  17      241.09      238.05      6.87 o 
   3   6  17       43.09       35.95      3.71 o 
   4   6  17       18.13       27.98      3.58 o 
   5   6  17       85.82       78.05      6.78 o 
   6   6  17        6.72        5.48      3.22 o 
   7   6  17       44.15       42.96      5.76 o 
   8   6  17      203.31      188.46      9.99 o 
   9   6  17        8.61        5.75      6.71 o 
  10   6  17       32.35       24.44      9.11 o 
  11   6  17       31.57       32.59      9.59 o 
   1   7  17       13.52        6.14      2.32 o 
   2   7  17       23.90       27.47      3.58 o 
   3   7  17      123.39      132.26      5.79 o 
   4   7  17        7.35       12.23      3.17 o 
   5   7  17       24.47       24.47      3.62 o 
   6   7  17       10.05       -1.97      4.23 o 
   7   7  17       13.67       16.23      5.05 o 
   8   7  17       54.15       56.18      7.09 o 
   9   7  17        6.29        4.79      7.19 o 
  10   7  17        1.07       -1.44      7.19 o 
   0   8  17      754.08      699.55     16.93 o 
   1   8  17       26.52       29.05      3.61 o 
   2   8  17       31.13       31.96      4.50 o 
   3   8  17        6.35        7.00      3.70 o 
   4   8  17       25.31       25.53      4.19 o 
   5   8  17        0.84        4.18      3.08 o 
   6   8  17       35.47       33.52      5.21 o 
   7   8  17       14.09       10.10      5.05 o 
   8   8  17        4.10        2.41      4.71 o 
   9   8  17        2.68        7.70      5.05 o 
   1   9  17        8.08        8.61      3.77 o 
   2   9  17        0.76       -1.04      3.14 o 
   3   9  17        5.20        3.89      3.76 o 
   4   9  17        0.26        2.89      3.13 o 
   5   9  17        0.49       -2.65      3.06 o 
   6   9  17       14.77       16.23      4.72 o 
   7   9  17        0.01        1.33      4.57 o 
   8   9  17        9.30        8.15      5.42 o 
   0  10  17       29.19       38.74      7.43 o 
   1  10  17        9.08       10.83      3.96 o 
   2  10  17       38.25       39.66      5.32 o 
   3  10  17        0.78       -3.11      3.11 o 
   4  10  17       20.80       23.50      4.04 o 
   5  10  17        6.27        7.79      4.54 o 
   6  10  17        2.04       -2.00      5.40 o 
   1  11  17        1.14       -6.71      6.71 o 
   2  11  17        0.53       -0.17      4.71 o 
   3  11  17        2.14       -1.16      5.03 o 
   0   0  18     1471.49     1410.02     29.71 o 
   1   0  18      161.71      168.54      6.03 o 
   2   0  18     1228.39     1222.84     14.95 o 
   3   0  18      466.04      497.97     15.82 o 
   4   0  18      656.53      699.74     19.65 o 
   5   0  18        0.10       -1.24      2.87 o 
   6   0  18       73.77       69.61      4.42 o 
   7   0  18      633.83      594.07     11.61 o 
   8   0  18      104.11       87.85      7.60 o 
   9   0  18      145.93      131.46      7.38 o 
  10   0  18       36.89       34.03      8.15 o 
  11   0  18        0.37        4.31      6.23 o 
  12   0  18       63.16       91.54     11.98 o 
  13   0  18        0.19        9.11      7.67 o 
   1   1  18      265.85      293.73      4.99 o 
   2   1  18      587.01      658.67      7.92 o 
   3   1  18      266.10      274.81      5.63 o 
   4   1  18      195.15      194.59      9.26 o 
   5   1  18      779.41      704.00     12.12 o 
   6   1  18        5.54        7.78      2.23 o 
   7   1  18       26.98       24.46      2.51 o 
   8   1  18      228.99      229.88      5.85 o 
   9   1  18       24.41       28.12      3.20 o 
  10   1  18      133.88      146.99      8.79 o 
  11   1  18        8.77       13.42      6.71 o 
  12   1  18       11.35       10.75      5.18 o 
  13   1  18        1.17       -0.09      5.24 o 
   0   2  18       21.19       21.64      3.83 o 
   1   2  18      212.97      241.04      4.58 o 
   2   2  18     1117.80     1050.11     12.99 o 
   3   2  18      221.89      213.98      4.08 o 
   4   2  18      533.98      483.52      7.60 o 
   5   2  18       20.86       33.92      3.08 o 
   6   2  18      130.20      119.33      5.49 o 
   7   2  18        7.93        8.65      3.02 o 
   8   2  18      163.51      152.55      7.68 o 
   9   2  18       80.42       82.05      4.73 o 
  10   2  18        8.34        4.26      5.03 o 
  11   2  18        7.53       -0.54      4.15 o 
  12   2  18        4.07        1.15      4.71 o 
  13   2  18        0.79        1.92      6.71 o 
   1   3  18       72.06       69.31      3.27 o 
   2   3  18       24.09        9.54      1.79 o 
   3   3  18      655.91      692.04     10.35 o 
   4   3  18       49.86       58.21      4.81 o 
   5   3  18      341.68      378.41     11.35 o 
   6   3  18       23.44       28.29      4.74 o 
   7   3  18        6.52        3.06      4.07 o 
   8   3  18       44.43       47.47      6.10 o 
   9   3  18        2.81        5.75      6.23 o 
  10   3  18        3.01       -0.96      5.75 o 
  11   3  18        2.33        1.44      6.71 o 
  12   3  18       16.19       24.92      9.11 o 
  13   3  18        2.07       -2.88      7.67 o 
   0   4  18       26.12       18.52      3.68 o 
   1   4  18      204.30      179.51      6.99 o 
   2   4  18      134.99      159.23      5.10 o 
   3   4  18      604.20      556.96      9.53 o 
   4   4  18      681.59      701.28     12.88 o 
   5   4  18      253.34      240.67      9.47 o 
   6   4  18        1.07       -4.31      4.31 o 
   7   4  18      307.90      304.85     13.18 o 
   8   4  18        0.15        1.02      5.03 o 
   9   4  18        3.87        4.79      6.23 o 
  10   4  18        0.39        5.75      6.23 o 
  11   4  18        4.11       19.17      8.63 o 
  12   4  18        0.58       -2.88      7.67 o 
   1   5  18      200.57      195.61      5.10 o 
   2   5  18      254.62      250.84      6.83 o 
   3   5  18        3.38        0.27      2.66 o 
   4   5  18      266.47      261.87      7.01 o 
   5   5  18        5.68       13.63      3.32 o 
   6   5  18        0.24       -2.85      2.85 o 
   7   5  18      173.00      176.21     10.78 o 
   8   5  18        2.86        4.35      5.03 o 
   9   5  18        5.62       15.34      7.19 o 
  10   5  18       22.44       16.30      8.15 o 
  11   5  18        0.44        5.75      7.19 o 
  12   5  18        8.03       13.90      8.63 o 
   0   6  18       16.98       13.01      3.22 o 
   1   6  18     1230.43     1191.62     15.90 o 
   2   6  18        0.08       -1.33      2.59 o 
   3   6  18      413.32      405.85      9.03 o 
   4   6  18      252.30      282.30      9.04 o 
   5   6  18        5.13        3.03      3.31 o 
   6   6  18        2.51        2.65      5.75 o 
   7   6  18       88.72       73.08      5.80 o 
   8   6  18        0.13       11.02      6.71 o 
   9   6  18       26.13       20.61      8.15 o 
  10   6  18       17.50       39.30      9.59 o 
  11   6  18        4.24       -1.92      7.19 o 
   1   7  18      101.47       99.26      5.16 o 
   2   7  18       34.60       34.36      3.76 o 
   3   7  18      327.84      322.27      9.68 o 
   4   7  18      126.92      126.06      5.67 o 
   5   7  18      121.73      113.06      8.30 o 
   6   7  18      130.36      144.70     22.77 o 
   7   7  18       37.55       35.67      6.07 o 
   8   7  18       17.88       21.75      7.91 o 
   9   7  18        0.00       -2.88      6.23 o 
  10   7  18        8.32        3.83      7.67 o 
   0   8  18        0.01        4.59      4.02 o 
   1   8  18       67.49       61.22      6.86 o 
   2   8  18        1.46       -3.24      3.24 o 
   3   8  18        0.46       -1.37      3.17 o 
   4   8  18        7.01        5.65      3.06 o 
   5   8  18       96.86      101.30      9.76 o 
   6   8  18       16.49       16.77      5.42 o 
   7   8  18        0.14       -2.32      5.27 o 
   8   8  18       17.20       18.79      5.92 o 
   9   8  18        0.61       -4.37      4.37 o 
   1   9  18       14.69        8.51      4.09 o 
   2   9  18       30.04       35.06      4.97 o 
   3   9  18       94.85       83.69      6.35 o 
   4   9  18        4.15        0.75      3.13 o 
   5   9  18        1.60        1.45      4.97 o 
   6   9  18        7.01        3.18      4.08 o 
   7   9  18        3.41        4.86      6.23 o 
   8   9  18       13.76       15.34      5.76 o 
   0  10  18        3.63       -0.96      6.23 o 
   1  10  18        0.22       -1.54      3.64 o 
   2  10  18        5.71        4.43      4.01 o 
   3  10  18        8.75        4.54      3.48 o 
   4  10  18        0.12       -1.27      3.15 o 
   5  10  18       28.38       30.28      5.54 o 
   6  10  18        1.58       -1.71      5.75 o 
   1  11  18        6.66        2.88      8.63 o 
   2  11  18        3.10       -6.71      6.71 o 
   1   1  19      348.36      343.68      7.40 o 
   2   1  19       45.57       45.42      2.44 o 
   3   1  19        6.24       10.04      1.87 o 
   4   1  19       56.34       60.91      4.71 o 
   5   1  19      114.11       98.38      4.87 o 
   6   1  19      727.16      708.75     11.28 o 
   7   1  19        1.95       -0.27      2.33 o 
   8   1  19        0.08        2.65      2.21 o 
   9   1  19        1.29        4.45      2.92 o 
  10   1  19       19.62       20.02      4.91 o 
  11   1  19       17.85       11.16      4.91 o 
  12   1  19        0.57        3.01      4.79 o 
  13   1  19        0.49       -4.74      4.74 o 
   0   2  19      585.71      581.25     22.29 o 
   1   2  19      523.09      513.59      7.17 o 
   2   2  19      755.49      684.76      8.45 o 
   3   2  19        7.73       17.06      2.27 o 
   4   2  19        0.17       -1.64      1.74 o 
   5   2  19      544.31      513.11     11.75 o 
   6   2  19       15.47       12.27      3.02 o 
   7   2  19       26.24       24.66      3.66 o 
   8   2  19        9.14       11.92      2.57 o 
   9   2  19        5.08        8.98      3.17 o 
  10   2  19        0.04       -3.68      3.68 o 
  11   2  19       10.62        0.96      6.71 o 
  12   2  19        8.74        8.63      8.15 o 
  13   2  19       11.32        8.63      8.63 o 
   1   3  19       70.30       65.88      4.16 o 
   2   3  19      118.72      157.93      4.86 o 
   3   3  19       59.76       48.89      3.37 o 
   4   3  19      418.52      448.18     16.39 o 
   5   3  19       39.58       46.04      5.24 o 
   6   3  19        0.03       -1.84      7.67 o 
   7   3  19       28.69       23.84      5.08 o 
   8   3  19      154.76      133.33     17.97 o 
   9   3  19        1.55       -1.92      6.23 o 
  10   3  19       42.21       50.80     10.06 o 
  11   3  19        8.17       -2.88      6.71 o 
  12   3  19        6.93       11.02      8.63 o 
  13   3  19        0.23       -3.83      6.71 o 
   0   4  19      214.08      274.14     10.78 o 
   1   4  19      236.72      236.50      7.27 o 
   2   4  19      331.43      337.09      7.24 o 
   3   4  19       32.54       26.17      3.18 o 
   4   4  19      376.38      353.74      7.76 o 
   5   4  19      500.64      468.44     21.31 o 
   6   4  19       77.21       86.50      6.94 o 
   7   4  19      256.73      280.19     11.18 o 
   8   4  19      181.13      180.65      9.65 o 
   9   4  19        1.97        4.31      6.23 o 
  10   4  19        6.52       12.46      7.19 o 
  11   4  19        0.48        6.23      7.67 o 
  12   4  19        2.05        0.96      8.15 o 
   1   5  19       86.10       83.31      4.30 o 
   2   5  19      113.12      113.88      5.99 o 
   3   5  19        2.70       -2.35      2.66 o 
   4   5  19        1.01       -2.19      2.19 o 
   5   5  19      162.72      165.77      6.88 o 
   6   5  19      558.01      539.01     14.39 o 
   7   5  19       57.96       51.12     11.74 o 
   8   5  19       14.26       16.15      7.67 o 
   9   5  19       20.55       23.48      8.15 o 
  10   5  19        4.36       11.98      7.67 o 
  11   5  19        5.31       13.90      8.63 o 
  12   5  19        4.47       16.77      9.11 o 
   0   6  19       86.62       82.40      5.13 o 
   1   6  19       22.42       30.65      3.59 o 
   2   6  19       81.78       89.45      4.91 o 
   3   6  19       73.76       73.86      4.79 o 
   4   6  19      536.29      516.66     12.27 o 
   5   6  19        9.14       13.02      4.27 o 
   6   6  19        3.07        0.54      7.91 o 
   7   6  19       73.57       83.03      7.96 o 
   8   6  19       40.31       43.61      9.59 o 
   9   6  19       27.99       42.18      9.59 o 
  10   6  19       28.86       31.63     10.06 o 
  11   6  19       10.53        7.67      8.63 o 
   1   7  19      584.03      596.69     11.34 o 
   2   7  19        0.94       -2.88      3.10 o 
   3   7  19        4.85        4.77      4.19 o 
   4   7  19       60.32       70.35      5.99 o 
   5   7  19       15.87       31.44      5.42 o 
   6   7  19       88.62       67.76     15.10 o 
   7   7  19        2.10        0.96      4.41 o 
   8   7  19        1.70       -0.16      4.57 o 
   9   7  19        2.50        2.08      8.39 o 
  10   7  19       14.64       11.98      8.63 o 
   0   8  19        6.97        4.79      4.79 o 
   1   8  19       93.45      103.27      6.44 o 
   2   8  19       15.32       17.16      6.08 o 
   3   8  19       35.75       31.86      4.76 o 
   4   8  19       21.17       13.20      3.30 o 
   5   8  19        0.00       -4.67      6.58 o 
   6   8  19        0.79        3.91      4.57 o 
   7   8  19       50.28       42.47     15.34 o 
   8   8  19        4.05        3.04      4.84 o 
   9   8  19        5.71       -3.55      5.05 o 
   1   9  19       54.70       45.47      5.24 o 
   2   9  19       37.28       32.73      4.77 o 
   3   9  19       30.06       31.10      7.10 o 
   4   9  19        0.67        1.92      3.20 o 
   5   9  19        1.13       -3.55      3.90 o 
   6   9  19        1.50        0.62      9.11 o 
   7   9  19        0.02        4.76      5.24 o 
   0  10  19        3.02        3.35      6.71 o 
   1  10  19        2.37       -4.34      6.56 o 
   2  10  19       35.09       28.93      5.04 o 
   3  10  19        0.02       -2.93      2.93 o 
   4  10  19        0.66       -0.40      3.33 o 
   5  10  19        1.88       -1.68      4.23 o 
   0   0  20       23.54       20.13      4.79 o 
   1   0  20       62.65       51.82      7.19 o 
   2   0  20      123.43      132.64      8.87 o 
   3   0  20     3195.32     3208.74     40.84 o 
   4   0  20        8.45        7.67      4.31 o 
   5   0  20       75.97       87.71      7.67 o 
   6   0  20      116.49      108.67      5.32 o 
   7   0  20      234.29      227.35     10.55 o 
   8   0  20        2.12        4.71      2.92 o 
   9   0  20       13.35       12.46      6.23 o 
  10   0  20        0.45        2.40      5.75 o 
  11   0  20       11.61        5.27      7.19 o 
  12   0  20        0.27       -1.44      7.19 o 
  13   0  20        4.57        7.67      8.15 o 
   1   1  20      656.23      670.12     11.35 o 
   2   1  20       16.49       25.93      2.13 o 
   3   1  20       23.92       21.67      2.94 o 
   4   1  20      195.83      220.53     11.02 o 
   5   1  20      101.48      100.73      5.13 o 
   6   1  20        7.37       -1.52      2.46 o 
   7   1  20        9.62        2.22      1.92 o 
   8   1  20      206.61      221.61      6.15 o 
   9   1  20        8.32        3.61      3.08 o 
  10   1  20        0.88        5.53     12.22 o 
  11   1  20       27.61       33.45      6.07 o 
  12   1  20        0.01        1.15      5.05 o 
  13   1  20        0.93       -0.23      7.19 o 
   0   2  20      542.38      550.91     12.07 o 
   1   2  20      221.05      240.80      4.98 o 
   2   2  20      788.52      794.65      9.83 o 
   3   2  20      196.71      182.74      6.36 o 
   4   2  20      453.67      446.07      8.40 o 
   5   2  20      206.16      189.56      5.29 o 
   6   2  20        3.57        3.34      2.60 o 
   7   2  20       99.91      114.05     10.51 o 
   8   2  20       66.76       65.85      4.26 o 
   9   2  20        1.74        2.79      3.10 o 
  10   2  20        1.94        1.92      6.71 o 
  11   2  20        1.54       -0.96      6.23 o 
  12   2  20        4.76        5.27      7.19 o 
  13   2  20        0.82        5.75      8.63 o 
   1   3  20      898.64      891.42     15.14 o 
   2   3  20        1.26        4.31      2.54 o 
   3   3  20      283.05      292.56      6.87 o 
   4   3  20       75.74       82.61      4.22 o 
   5   3  20       11.12        1.12      3.55 o 
   6   3  20      436.37      372.67     12.03 o 
   7   3  20       12.00        9.78      4.23 o 
   8   3  20       20.22       20.78      5.27 o 
   9   3  20        2.46        7.19      6.23 o 
  10   3  20        0.38        6.23      6.71 o 
  11   3  20        6.02        0.96      7.67 o 
  12   3  20        3.01        5.27      8.15 o 
   0   4  20      142.75      143.91      7.36 o 
   1   4  20      494.31      528.78     11.14 o 
   2   4  20     1423.50     1441.55     20.47 o 
   3   4  20      398.63      369.02      7.87 o 
   4   4  20        1.07       -2.17      2.17 o 
   5   4  20      524.71      510.56     15.28 o 
   6   4  20       42.13       41.18      5.58 o 
   7   4  20        3.94        5.18      4.23 o 
   8   4  20       49.78       42.33      6.07 o 
   9   4  20        5.13       10.54      7.19 o 
  10   4  20       20.67       26.84      8.63 o 
  11   4  20        9.07        7.67      7.67 o 
  12   4  20        4.11        7.67      8.63 o 
   1   5  20       50.78       28.98      3.94 o 
   2   5  20      135.65      144.98     11.24 o 
   3   5  20        0.54        1.03      2.74 o 
   4   5  20       31.93       29.99      4.15 o 
   5   5  20        0.08        4.22      2.78 o 
   6   5  20        5.36        6.09      3.65 o 
   7   5  20        0.41       -1.61      4.55 o 
   8   5  20       10.54       14.86      7.19 o 
   9   5  20       15.12       19.17      8.15 o 
  10   5  20        5.73       21.09      8.15 o 
  11   5  20        1.62       -3.83      7.19 o 
   0   6  20       97.10       97.48      7.28 o 
   1   6  20       23.79       18.69      3.20 o 
   2   6  20       29.28       27.75      5.19 o 
   3   6  20       47.52       61.83      5.35 o 
   4   6  20       11.23       13.52      3.66 o 
   5   6  20      446.18      464.37     16.71 o 
   6   6  20       91.69      101.90     15.10 o 
   7   6  20       24.21       23.02      5.58 o 
   8   6  20        0.00       -4.07      4.07 o 
   9   6  20        0.75       -0.96      6.71 o 
  10   6  20        9.72        9.59      8.15 o 
  11   6  20        0.12        5.75      8.15 o 
   1   7  20      299.91      283.23      9.30 o 
   2   7  20       18.08       18.67      4.08 o 
   3   7  20       53.26       53.10      5.44 o 
   4   7  20       11.50       11.95      4.57 o 
   5   7  20        6.54       -2.44      3.89 o 
   6   7  20       55.01       47.33      6.75 o 
   7   7  20       85.90      109.55      8.98 o 
   8   7  20        3.56        1.01      4.71 o 
   9   7  20        0.04       -4.84      4.84 o 
  10   7  20       28.28       42.75      7.71 o 
   0   8  20        3.92        9.11      6.23 o 
   1   8  20      141.79      133.21      7.08 o 
   2   8  20       16.91        9.41      5.69 o 
   3   8  20       16.92       14.20      4.13 o 
   4   8  20        0.15       -2.90      3.70 o 
   5   8  20       78.59       64.71     10.30 o 
   6   8  20       13.62       21.95     11.98 o 
   7   8  20        2.79        0.75      6.47 o 
   8   8  20        4.09        3.49      5.99 o 
   1   9  20        1.18        0.76      5.15 o 
   2   9  20       10.62        1.56      3.64 o 
   3   9  20        5.09        4.51      4.25 o 
   4   9  20       18.49       16.75      4.83 o 
   5   9  20       64.19       59.69      6.43 o 
   6   9  20       32.87       47.53      7.09 o 
   7   9  20       17.81       34.73     10.54 o 
   0  10  20       29.15       41.22      9.11 o 
   1  10  20        0.20       -2.88      4.41 o 
   2  10  20        5.38       10.76      4.57 o 
   3  10  20        1.36        4.14      3.52 o 
   4  10  20       36.25       36.24      7.72 o 
   5  10  20        1.64       -4.79      4.79 o 
   1   1  21      299.59      302.50      6.51 o 
   2   1  21        2.41        0.04      1.89 o 
   3   1  21       38.07       32.45      3.11 o 
   4   1  21       16.70       16.09      3.68 o 
   5   1  21      286.94      279.79      9.47 o 
   6   1  21      117.13      140.09     10.09 o 
   7   1  21       51.84       47.86      3.76 o 
   8   1  21        0.11        2.15      2.31 o 
   9   1  21       28.03       21.72      3.85 o 
  10   1  21       22.23       25.96      5.42 o 
  11   1  21        0.10       -4.07      4.07 o 
  12   1  21        0.00        2.97      4.91 o 
   0   2  21      229.31      251.18      8.39 o 
   1   2  21      723.92      695.42      8.81 o 
   2   2  21      436.78      470.82      7.13 o 
   3   2  21      637.66      657.17      9.85 o 
   4   2  21       39.55       26.20      3.45 o 
   5   2  21      264.93      262.69      7.59 o 
   6   2  21       40.16       37.51      4.01 o 
   7   2  21      182.89      185.05      7.11 o 
   8   2  21       24.74       36.54      5.73 o 
   9   2  21        1.22       -2.88      5.75 o 
  10   2  21        0.33       -1.44      5.27 o 
  11   2  21       14.32       33.07      9.59 o 
  12   2  21        0.95        1.92      8.15 o 
   1   3  21      327.85      339.46      8.43 o 
   2   3  21       29.81       27.84      3.64 o 
   3   3  21        1.28        3.10      2.66 o 
   4   3  21       45.80       39.13      3.31 o 
   5   3  21      113.64      117.61      6.08 o 
   6   3  21       78.02       91.97      6.94 o 
   7   3  21       14.94       15.87      4.57 o 
   8   3  21        2.10        1.76      4.23 o 
   9   3  21       48.43       52.72      9.59 o 
  10   3  21        0.39       -1.44      6.23 o 
  11   3  21        3.22       -6.71      6.71 o 
  12   3  21        0.00       -2.88      7.19 o 
   0   4  21       32.01       51.76      8.15 o 
   1   4  21      112.87      101.90      5.33 o 
   2   4  21       50.36       56.51      4.87 o 
   3   4  21      169.71      160.07      5.57 o 
   4   4  21      298.08      303.23      7.54 o 
   5   4  21      163.52      186.40      7.44 o 
   6   4  21       55.06       53.68      5.07 o 
   7   4  21       36.24       28.44      6.23 o 
   8   4  21       77.41       80.04     11.02 o 
   9   4  21       13.46        6.71      7.19 o 
  10   4  21        1.01        1.92      7.19 o 
  11   4  21       11.70        5.75      8.63 o 
  12   4  21        3.86        9.59      9.11 o 
   1   5  21       37.08       44.95      4.61 o 
   2   5  21      511.03      500.09     11.53 o 
   3   5  21       55.30       40.68      4.41 o 
   4   5  21       36.54       31.78      4.93 o 
   5   5  21      339.58      343.47     10.14 o 
   6   5  21       38.80       33.30      4.59 o 
   7   5  21        0.55        3.20      3.32 o 
   8   5  21       70.66       76.20     11.50 o 
   9   5  21        0.56        2.40      7.19 o 
  10   5  21      125.76      144.74     14.86 o 
  11   5  21        1.17       10.54      8.15 o 
   0   6  21      230.70      216.42     14.62 o 
   1   6  21       53.58       64.78      5.12 o 
   2   6  21      458.25      448.61     14.23 o 
   3   6  21       23.66       23.03      4.13 o 
   4   6  21       32.80       27.82      4.61 o 
   5   6  21       65.07       49.32      6.78 o 
   6   6  21       51.73       54.41     11.02 o 
   7   6  21       12.46       11.59      4.91 o 
   8   6  21        4.37       -0.58      4.71 o 
   9   6  21        2.09       -6.23      6.23 o 
  10   6  21        1.82       13.42      8.15 o 
   1   7  21        4.46       -0.67      3.36 o 
   2   7  21        0.48       -2.92      3.97 o 
   3   7  21       15.49        4.33      5.51 o 
   4   7  21       15.81       10.82      4.71 o 
   5   7  21        0.85       -1.02     12.46 o 
   6   7  21       23.10       25.91      5.76 o 
   7   7  21       20.07       21.34      7.43 o 
   8   7  21       66.06       56.20     14.62 o 
   9   7  21       11.06       13.23      6.07 o 
   0   8  21       62.90       75.25     10.54 o 
   1   8  21      127.42      148.10      9.65 o 
   2   8  21       50.64       54.58      8.68 o 
   3   8  21      139.31      126.37      7.27 o 
   4   8  21       28.29       33.54     10.30 o 
   5   8  21        2.45        6.88      4.71 o 
   6   8  21        1.66        7.75      5.24 o 
   7   8  21        1.49        1.68      4.74 o 
   8   8  21        8.88       15.10      6.10 o 
   1   9  21        0.00       -1.74      4.23 o 
   2   9  21        0.68       -1.21      4.35 o 
   3   9  21       90.01       89.37      7.01 o 
   4   9  21        6.12        5.26      4.48 o 
   5   9  21       44.73       51.54      7.12 o 
   6   9  21        0.19       -4.74      4.74 o 
   0  10  21        1.82        1.44      6.23 o 
   1  10  21       16.25        7.98      5.24 o 
   2  10  21        9.07       13.35      5.58 o 
   3  10  21        1.08       -0.07      3.48 o 
   4  10  21        6.29        5.90      4.82 o 
   0   0  22     2790.71     2663.32     50.32 o 
   1   0  22     2614.32     2473.12     33.72 o 
   2   0  22      206.31      199.59      7.96 o 
   3   0  22      309.25      326.32      9.99 o 
   4   0  22      248.71      224.78     11.98 o 
   5   0  22        1.55       -0.96      4.31 o 
   6   0  22      148.98      133.72     10.54 o 
   7   0  22        2.39        5.39      3.34 o 
   8   0  22       64.20       65.46      5.73 o 
   9   0  22       93.25      100.17     10.54 o 
  10   0  22       83.32      104.96     11.98 o 
  11   0  22        0.11       11.02      7.19 o 
  12   0  22        2.38        2.88      7.67 o 
   1   1  22       42.46       49.08      3.80 o 
   2   1  22      179.77      160.19      5.18 o 
   3   1  22      448.94      444.45      8.31 o 
   4   1  22       16.68       17.34      3.10 o 
   5   1  22      168.76      152.39      7.57 o 
   6   1  22        0.35        1.55      3.59 o 
   7   1  22      111.13       91.01      4.65 o 
   8   1  22       12.89        9.57      3.38 o 
   9   1  22       10.83        7.93      4.37 o 
  10   1  22       25.32       32.86      6.07 o 
  11   1  22        1.24        1.20      4.74 o 
  12   1  22       13.47       14.31      5.58 o 
   0   2  22     1118.05     1161.24     19.72 o 
   1   2  22     1552.97     1577.05     17.17 o 
   2   2  22      345.92      309.70      8.58 o 
   3   2  22       88.54       87.98      4.13 o 
   4   2  22        0.26       -2.40      2.40 o 
   5   2  22       17.99       25.92      4.74 o 
   6   2  22        3.04        1.44      3.73 o 
   7   2  22        4.51        5.81      4.55 o 
   8   2  22        9.97       10.06      6.71 o 
   9   2  22       65.38       64.70     10.06 o 
  10   2  22       32.62       36.90      9.11 o 
  11   2  22        1.22       -7.19      7.19 o 
  12   2  22        6.46        2.40      8.15 o 
   1   3  22      714.18      740.60     16.75 o 
   2   3  22     1588.17     1494.77     20.64 o 
   3   3  22        7.85        8.77      7.67 o 
   4   3  22        0.98       -2.49      2.49 o 
   5   3  22        0.76       -0.45      3.73 o 
   6   3  22       25.95       37.70      6.23 o 
   7   3  22        4.34        6.17      4.23 o 
   8   3  22        9.53       25.88      8.15 o 
   9   3  22       22.10       13.90      7.67 o 
  10   3  22       49.43       72.85     11.98 o 
  11   3  22        4.04       -6.71      6.71 o 
  12   3  22        1.01       -2.40      7.19 o 
   0   4  22      486.93      425.12     18.69 o 
   1   4  22        7.83        6.71      4.18 o 
   2   4  22       17.76       15.82      3.95 o 
   3   4  22      118.89      121.99      6.32 o 
   4   4  22      176.05      137.08      6.16 o 
   5   4  22       45.28       45.26      5.24 o 
   6   4  22        0.18        0.37      3.22 o 
   7   4  22       23.01       17.67      4.91 o 
   8   4  22       90.55       92.98     11.98 o 
   9   4  22        0.78        6.71      7.19 o 
  10   4  22        2.64        1.92      6.71 o 
  11   4  22        0.41       -7.19      7.67 o 
   1   5  22      126.06      122.70      6.35 o 
   2   5  22      128.87      114.71      6.82 o 
   3   5  22      192.92      178.10      9.76 o 
   4   5  22       65.03       62.50      5.33 o 
   5   5  22        4.20       -0.79      3.13 o 
   6   5  22        0.20        2.16      4.07 o 
   7   5  22       49.97       53.41      5.52 o 
   8   5  22       37.04       45.53     10.06 o 
   9   5  22        1.69        5.27      7.67 o 
  10   5  22        0.00       -3.83      7.19 o 
  11   5  22        0.13       -4.31      7.67 o 
   0   6  22      533.79      561.60     15.93 o 
   1   6  22        5.30       -2.89      2.89 o 
   2   6  22       81.38       72.04      6.74 o 
   3   6  22      301.21      321.97     13.35 o 
   4   6  22       14.12        6.24      3.64 o 
   5   6  22        7.45       -2.54      3.89 o 
   6   6  22        7.44        2.49      4.57 o 
   7   6  22        8.35       10.38      5.05 o 
   8   6  22       10.97       15.10      5.76 o 
   9   6  22        1.63        7.91      5.08 o 
  10   6  22        0.11        1.44      7.19 o 
   1   7  22        9.70        8.39      4.41 o 
   2   7  22       11.17       10.72      4.57 o 
   3   7  22       89.65       82.28     16.77 o 
   4   7  22        4.38       -0.68      4.02 o 
   5   7  22       23.56       31.84      8.15 o 
   6   7  22        2.56        0.26      4.37 o 
   7   7  22        0.08        3.87      4.91 o 
   8   7  22        1.36       -1.85      6.23 o 
   9   7  22        7.55        5.00      5.58 o 
   0   8  22       40.07       33.07      8.15 o 
   1   8  22        0.26       -3.13      5.75 o 
   2   8  22        5.27       -4.68      4.68 o 
   3   8  22        0.62        1.85      5.33 o 
   4   8  22       47.46       64.67      7.62 o 
   5   8  22        6.00       11.79      6.47 o 
   6   8  22       26.23       18.97      5.73 o 
   7   8  22       13.64        9.14      5.58 o 
   8   8  22        1.41        6.71      6.23 o 
   1   9  22        0.00        5.39      8.15 o 
   2   9  22        8.17       15.82      5.42 o 
   3   9  22        6.21       -0.48      3.98 o 
   4   9  22        2.96        5.34      5.03 o 
   5   9  22        2.74        7.39      5.24 o 
   6   9  22       28.63       35.75      7.12 o 
   0  10  22       62.63       68.06     11.50 o 
   1  10  22        0.00       -2.13      4.57 o 
   2  10  22       12.52        9.08      5.24 o 
   3  10  22       57.92       60.17      6.81 o 
   1   1  23      404.56      403.00      7.93 o 
   2   1  23        1.56       -1.59      2.07 o 
   3   1  23      127.68      123.42      7.47 o 
   4   1  23        1.99       -1.98      1.98 o 
   5   1  23       34.57       36.15     13.42 o 
   6   1  23      132.34      115.13      8.15 o 
   7   1  23       28.12       20.43      4.29 o 
   8   1  23       33.84       40.16      4.29 o 
   9   1  23       34.95       39.45     11.26 o 
  10   1  23        0.31       -2.54      4.57 o 
  11   1  23       31.53       39.51      6.60 o 
  12   1  23        0.20        8.63      8.15 o 
   0   2  23     3726.43     3699.44     46.83 o 
   1   2  23      222.81      237.65      8.09 o 
   2   2  23      135.68      114.25      4.77 o 
   3   2  23      567.62      594.52     11.74 o 
   4   2  23       21.85       30.75      4.91 o 
   5   2  23       40.71       29.21      5.05 o 
   6   2  23        9.07        6.98      5.27 o 
   7   2  23       54.65       67.56      6.94 o 
   8   2  23       59.41       61.83     10.06 o 
   9   2  23       36.87       12.94      7.19 o 
  10   2  23       30.04       22.05      8.15 o 
  11   2  23       10.48        4.79      7.67 o 
  12   2  23        2.21       -7.19      7.19 o 
   1   3  23        1.11        2.00      4.31 o 
   2   3  23      377.10      368.87     11.86 o 
   3   3  23      153.10      122.47      7.62 o 
   4   3  23       55.14       49.81      5.92 o 
   5   3  23       41.85       36.43      4.50 o 
   6   3  23      458.98      463.18     16.45 o 
   7   3  23       55.14       34.30     13.18 o 
   8   3  23        0.05        5.75      6.71 o 
   9   3  23        0.34       -1.44      6.23 o 
  10   3  23       23.82       37.86      9.59 o 
  11   3  23        5.73        2.88      7.67 o 
   0   4  23      255.44      217.11     14.38 o 
   1   4  23       36.70       35.40      4.16 o 
   2   4  23      617.50      592.33     15.76 o 
   3   4  23      363.74      348.08     12.54 o 
   4   4  23      159.17      126.20     13.66 o 
   5   4  23        7.12        6.26      5.20 o 
   6   4  23       39.31       39.40      5.05 o 
   7   4  23       15.74       16.41      4.95 o 
   8   4  23        8.01        2.40      6.23 o 
   9   4  23       10.76        4.79      7.19 o 
  10   4  23        1.13        3.35      7.19 o 
  11   4  23        1.80        0.00      8.15 o 
   1   5  23      753.20      733.74     22.60 o 
   2   5  23        5.61        6.95      3.58 o 
   3   5  23      133.86      138.56      6.91 o 
   4   5  23       17.77       27.36      7.43 o 
   5   5  23       15.00       19.68      9.83 o 
   6   5  23       17.87       20.45      7.91 o 
   7   5  23        3.74        4.47      4.49 o 
   8   5  23       23.63       31.41      6.10 o 
   9   5  23       23.81       34.03     10.06 o 
  10   5  23       10.11        6.71      8.15 o 
   0   6  23       65.75       72.37     10.06 o 
   1   6  23       12.73       12.62      3.87 o 
   2   6  23       10.98        8.81      3.77 o 
   3   6  23      290.43      277.09      9.50 o 
   4   6  23       12.47       11.52      4.91 o 
   5   6  23      109.42      113.63      8.64 o 
   6   6  23       19.58       17.01      5.42 o 
   7   6  23       24.32       19.53      5.58 o 
   8   6  23        0.38        1.07      4.57 o 
   9   6  23       45.01       48.72     16.06 o 
  10   6  23        0.07       -5.75      7.19 o 
   1   7  23       11.12        8.39      4.74 o 
   2   7  23       10.36        9.62      6.23 o 
   3   7  23      102.01      103.58      8.30 o 
   4   7  23       14.41        9.40      4.84 o 
   5   7  23       26.94       38.80      6.60 o 
   6   7  23        2.17        1.71      4.71 o 
   7   7  23       14.73        4.47      5.05 o 
   8   7  23        0.47       -2.88      7.19 o 
   9   7  23        8.14       15.82      8.63 o 
   0   8  23      176.83      163.43     14.38 o 
   1   8  23       12.17        5.13      4.57 o 
   2   8  23       35.20       29.64      8.15 o 
   3   8  23        0.00       -0.55      4.37 o 
   4   8  23       16.71       15.82      5.42 o 
   5   8  23       45.40       47.68      7.28 o 
   6   8  23        1.84       -0.58      4.91 o 
   7   8  23       28.99       40.41      7.09 o 
   1   9  23       30.50       27.30      6.26 o 
   2   9  23        0.02       -2.14      4.37 o 
   3   9  23        8.52        3.20      4.54 o 
   4   9  23        2.72       -1.47      4.57 o 
   5   9  23        3.15       -3.12      4.74 o 
   0  10  23        1.05       -2.40      6.71 o 
   1  10  23        0.00       -3.30      9.35 o 
   0   0  24      438.57      433.26     16.77 o 
   1   0  24     1219.12     1219.12     42.66 o 
   2   0  24      250.24      226.14     10.78 o 
   3   0  24      423.31      412.61     15.10 o 
   4   0  24        0.67       -5.64      7.67 o 
   5   0  24      355.73      305.78     14.86 o 
   6   0  24       10.28        9.59      5.75 o 
   7   0  24      194.41      184.42     10.06 o 
   8   0  24      386.20      410.26     18.69 o 
   9   0  24      215.53      204.17     13.90 o 
  10   0  24        0.06       -4.31      5.75 o 
  11   0  24        1.02        5.75      7.19 o 
  12   0  24        3.89        8.63      8.15 o 
   1   1  24      580.52      565.96     13.35 o 
   2   1  24      223.48      252.37      6.62 o 
   3   1  24     1389.34     1472.85     17.29 o 
   4   1  24      250.35      236.60      6.63 o 
   5   1  24      267.33      257.25      8.07 o 
   6   1  24      436.77      392.55     11.85 o 
   7   1  24      153.41      128.21      7.77 o 
   8   1  24        2.57        7.55      4.23 o 
   9   1  24        1.37       -1.97      4.23 o 
  10   1  24       53.08       65.62      7.43 o 
  11   1  24       19.06        9.11      8.15 o 
  12   1  24        4.98       -0.48      7.67 o 
   0   2  24      576.83      676.31     15.01 o 
   1   2  24      171.24      167.00      7.41 o 
   2   2  24       33.16       29.06      4.00 o 
   3   2  24        0.15        0.91      2.85 o 
   4   2  24      145.76      173.57     10.71 o 
   5   2  24       58.95       54.42      6.44 o 
   6   2  24        3.78        0.72      4.07 o 
   7   2  24       85.63       89.00      7.62 o 
   8   2  24        0.39       11.02      6.23 o 
   9   2  24        6.55        5.75      6.71 o 
  10   2  24        6.82       13.90      7.67 o 
  11   2  24        0.02        7.19      8.15 o 
   1   3  24      160.37      181.39      8.98 o 
   2   3  24      207.28      178.62     24.20 o 
   3   3  24      121.53      115.27      7.79 o 
   4   3  24        1.25        2.50      3.89 o 
   5   3  24        1.53       -0.59      3.30 o 
   6   3  24        0.83        3.28      3.50 o 
   7   3  24       25.64       31.92      5.76 o 
   8   3  24       22.33       33.07      8.63 o 
   9   3  24       26.24       40.26      9.59 o 
  10   3  24       32.54       43.61     10.54 o 
  11   3  24        5.23        6.23      7.67 o 
   0   4  24      154.87      122.69     11.98 o 
   1   4  24       86.39       91.72     12.46 o 
   2   4  24      596.33      554.05     15.59 o 
   3   4  24      201.62      228.38     10.49 o 
   4   4  24       65.79       68.16      7.09 o 
   5   4  24        0.60       -0.72      4.07 o 
   6   4  24       66.90       74.45      6.05 o 
   7   4  24        4.88       -2.73      3.26 o 
   8   4  24        1.90        9.59      7.67 o 
   9   4  24       13.95       15.82      7.67 o 
  10   4  24       20.32       36.42     10.54 o 
  11   4  24        1.69        3.35      8.63 o 
   1   5  24      117.54      122.42      6.63 o 
   2   5  24        9.25        6.34      8.63 o 
   3   5  24        0.65        1.92      4.07 o 
   4   5  24       64.71       61.78      7.43 o 
   5   5  24       81.72       78.32      7.62 o 
   6   5  24        5.18        2.18      4.37 o 
   7   5  24       18.23        9.11      5.08 o 
   8   5  24        9.85       16.77      5.52 o 
   9   5  24        0.76       -3.35      6.23 o 
  10   5  24        7.57       10.54      8.15 o 
   0   6  24      293.26      315.84     17.73 o 
   1   6  24       61.32       51.89      5.28 o 
   2   6  24       77.13       64.30      5.77 o 
   3   6  24       13.29       18.82      5.24 o 
   4   6  24       32.39       17.84      9.11 o 
   5   6  24        0.77       -2.52      4.02 o 
   6   6  24        8.68        7.09      4.91 o 
   7   6  24        0.00       -4.57      4.57 o 
   8   6  24        0.28       -0.12      4.91 o 
   9   6  24        5.11       17.73      6.10 o 
   1   7  24       11.61        8.78      5.51 o 
   2   7  24       58.60       63.60      7.62 o 
   3   7  24        0.27       11.83      4.91 o 
   4   7  24       26.09       29.12      6.10 o 
   5   7  24       27.79       29.85      6.41 o 
   6   7  24        4.94        0.63      5.51 o 
   7   7  24       35.16       26.53      6.60 o 
   8   7  24        7.25       10.45      6.71 o 
   0   8  24        0.73       -1.92      5.75 o 
   1   8  24        1.82        1.70      4.37 o 
   2   8  24        7.86        2.74      8.63 o 
   3   8  24        4.24        8.67      6.95 o 
   4   8  24        7.38       -2.16      4.74 o 
   5   8  24        0.01       -2.29      5.51 o 
   6   8  24        5.81        4.78     10.06 o 
   7   8  24        2.11        2.16      5.42 o 
   1   9  24        1.43       -1.60      4.49 o 
   2   9  24       17.64       11.26      5.42 o 
   3   9  24        0.27       -1.16      4.91 o 
   4   9  24       20.69       28.78      6.60 o 
   5   9  24        1.54        0.00      7.19 o 
   1   1  25        7.46       19.40      2.89 o 
   2   1  25     1067.99     1082.15     14.23 o 
   3   1  25      224.09      240.90      6.71 o 
   4   1  25        0.65       -0.97      2.45 o 
   5   1  25       33.56       39.50      4.50 o 
   6   1  25       43.64       51.31      5.92 o 
   7   1  25       30.58       23.78      5.08 o 
   8   1  25        6.71       10.74      4.57 o 
   9   1  25       22.81       16.30      7.67 o 
  10   1  25       62.86       58.47     11.02 o 
  11   1  25        2.03        4.79      7.67 o 
   0   2  25       49.01       67.58      9.11 o 
   1   2  25        7.73        5.67      3.02 o 
   2   2  25       12.90       13.99      3.45 o 
   3   2  25      172.13      151.68     13.16 o 
   4   2  25      878.77      827.90     22.87 o 
   5   2  25      158.95      165.81      8.98 o 
   6   2  25       41.78       42.55      8.63 o 
   7   2  25        0.39        3.83      5.75 o 
   8   2  25      145.45      171.10     13.42 o 
   9   2  25       16.06       19.17      8.15 o 
  10   2  25        6.26        8.15      7.19 o 
  11   2  25       30.10       35.47     10.54 o 
   1   3  25       23.40       23.47      4.91 o 
   2   3  25      561.69      518.19     14.91 o 
   3   3  25      390.08      385.84     13.22 o 
   4   3  25       39.31       40.65      5.92 o 
   5   3  25       28.29       27.65     11.50 o 
   6   3  25       54.19       60.28      5.79 o 
   7   3  25        3.15       -3.35      6.23 o 
   8   3  25        3.54       -0.48      5.75 o 
   9   3  25        5.33        5.75      6.71 o 
  10   3  25        0.19       -3.35      6.71 o 
  11   3  25        2.09       -4.31      7.19 o 
   0   4  25        0.35       -3.35      5.27 o 
   1   4  25      103.25       92.52      9.11 o 
   2   4  25      363.43      349.48     12.88 o 
   3   4  25       13.92       17.63      4.91 o 
   4   4  25      159.72      166.74      9.65 o 
   5   4  25        4.92        3.85      4.57 o 
   6   4  25       23.02       32.56      6.07 o 
   7   4  25       56.27       66.85      7.62 o 
   8   4  25        0.40        1.93      6.47 o 
   9   4  25        6.94        6.71      7.19 o 
  10   4  25        5.96        0.96      8.15 o 
   1   5  25        0.04        9.16      5.03 o 
   2   5  25        0.11        0.19      4.15 o 
   3   5  25        0.24        0.46      4.02 o 
   4   5  25        0.15       -3.68      3.68 o 
   5   5  25       74.80       81.27      8.39 o 
   6   5  25       19.62       19.17      5.76 o 
   7   5  25        0.18       -3.87      4.57 o 
   8   5  25        2.15        1.20      5.08 o 
   9   5  25        2.88        7.43      5.76 o 
  10   5  25       10.93       14.38      9.11 o 
   0   6  25      105.21      115.50     12.46 o 
   1   6  25       19.95       21.00      7.91 o 
   2   6  25        0.05       -1.52      3.68 o 
   3   6  25        0.63        3.39      4.37 o 
   4   6  25       11.43       12.53      5.03 o 
   5   6  25        7.00        2.64      4.41 o 
   6   6  25       19.21       20.85      5.76 o 
   7   6  25       66.52       55.08      7.92 o 
   8   6  25       54.03       60.90      8.47 o 
   9   6  25       13.54       12.14     13.66 o 
   1   7  25       86.50       80.25      8.30 o 
   2   7  25       81.42       72.16      7.96 o 
   3   7  25        0.88       -0.22      4.37 o 
   4   7  25       76.73       84.62      8.64 o 
   5   7  25       31.84       31.88      9.83 o 
   6   7  25        0.14        3.01      4.84 o 
   7   7  25        2.55        6.47      5.08 o 
   8   7  25        0.01       -0.96      5.08 o 
   0   8  25       17.97       18.21      8.15 o 
   1   8  25        1.69        2.07      4.91 o 
   2   8  25        2.46       -1.99      4.57 o 
   3   8  25        1.21        7.81      5.99 o 
   4   8  25        4.97        2.16      4.71 o 
   5   8  25        0.75       -2.53      4.71 o 
   6   8  25        6.32        8.18      5.73 o 
   1   9  25        1.06       -2.95      4.23 o 
   2   9  25        6.98        3.59      5.08 o 
   3   9  25        8.43        2.44      5.24 o 
   4   9  25       38.77       59.56      7.96 o 
   0   0  26       82.90      102.56      9.59 o 
   1   0  26      573.87      632.64     14.91 o 
   2   0  26        0.01       -2.88      3.83 o 
   3   0  26      213.83      218.78     12.46 o 
   4   0  26      223.43      191.31      9.15 o 
   5   0  26      839.92      769.05     43.37 o 
   6   0  26       65.73       66.14      9.11 o 
   7   0  26       79.00       57.03      9.11 o 
   8   0  26       74.73       78.12     10.06 o 
   9   0  26       41.42       52.24      9.59 o 
  10   0  26        2.85        1.92      6.23 o 
  11   0  26        0.44        2.88      7.67 o 
   1   1  26      809.98      885.41     12.75 o 
   2   1  26      153.36      144.59      7.96 o 
   3   1  26       39.56       33.77      4.84 o 
   4   1  26      373.61      332.31      7.94 o 
   5   1  26       29.00       28.92      3.64 o 
   6   1  26       87.07       91.57      5.80 o 
   7   1  26      187.59      176.37     13.42 o 
   8   1  26       11.02       13.90      7.67 o 
   9   1  26       41.46       31.15      9.11 o 
  10   1  26        0.17        0.00      6.71 o 
  11   1  26       43.34       52.72     11.02 o 
   0   2  26      250.98      177.33     12.94 o 
   1   2  26       47.31       37.42      7.19 o 
   2   2  26       40.27       34.04      5.24 o 
   3   2  26       53.52       63.19      7.93 o 
   4   2  26       14.94       12.85      6.08 o 
   5   2  26      417.14      431.98     11.13 o 
   6   2  26       28.21       32.92      5.92 o 
   7   2  26        4.71        4.79      6.71 o 
   8   2  26      115.71      143.78     13.42 o 
   9   2  26       16.22       16.77      8.15 o 
  10   2  26       15.91       16.77      9.11 o 
  11   2  26        0.74        3.83      8.15 o 
   1   3  26      118.49      126.72      8.30 o 
   2   3  26       26.33       16.53      6.23 o 
   3   3  26       16.64       22.30      5.42 o 
   4   3  26       29.52       21.81      6.71 o 
   5   3  26       12.16       25.00      5.24 o 
   6   3  26        6.04       10.53      4.91 o 
   7   3  26        2.55        1.36      4.37 o 
   8   3  26       70.89       54.64     10.54 o 
   9   3  26        6.55        3.35      7.67 o 
  10   3  26       20.08       35.47      9.59 o 
   0   4  26      382.41      361.85     18.21 o 
   1   4  26        2.06        3.12      4.07 o 
   2   4  26      209.63      165.31      9.32 o 
   3   4  26      208.18      230.02     16.53 o 
   4   4  26       49.41       52.99      6.78 o 
   5   4  26       16.41       22.12      9.35 o 
   6   4  26       16.85       20.75      5.58 o 
   7   4  26       56.30       68.51      7.96 o 
   8   4  26        7.83        0.06      6.71 o 
   9   4  26        7.41        3.83      8.15 o 
  10   4  26       34.24       38.34     10.54 o 
   1   5  26      373.93      378.70     13.89 o 
   2   5  26        0.57       -1.44      4.07 o 
   3   5  26        2.49        7.95      4.57 o 
   4   5  26       15.58       10.90      8.15 o 
   5   5  26        0.10       -4.28      7.67 o 
   6   5  26        0.60       -2.95      4.23 o 
   7   5  26        1.18        9.33      5.05 o 
   8   5  26       70.20       71.96      8.47 o 
   9   5  26        1.54       -0.48      5.42 o 
   0   6  26      205.55      201.29     15.82 o 
   1   6  26        1.04       -3.35      4.23 o 
   2   6  26        0.04        4.44      4.57 o 
   3   6  26        3.39        1.73      4.37 o 
   4   6  26        0.43        3.66      4.79 o 
   5   6  26       34.68       40.74      6.78 o 
   6   6  26        0.64       -4.23      4.23 o 
   7   6  26       17.35        4.82      6.95 o 
   8   6  26        2.26        3.65      5.39 o 
   1   7  26       63.05       64.39      7.77 o 
   2   7  26        1.95        2.00     10.78 o 
   3   7  26       31.48       29.71      6.10 o 
   4   7  26        7.03       -0.92      4.57 o 
   5   7  26        0.24        0.38      5.05 o 
   6   7  26        1.05        5.11      5.99 o 
   7   7  26        0.32       -1.95      5.27 o 
   0   8  26       35.41       47.45     10.54 o 
   1   8  26        9.32        8.82      5.05 o 
   2   8  26        8.53        8.95      5.99 o 
   3   8  26        0.88        2.01      5.05 o 
   4   8  26        5.13        1.92      5.08 o 
   5   8  26        8.54        4.04      5.24 o 
   1   9  26        8.95        8.63      5.76 o 
   2   9  26       20.90       10.92      6.07 o 
   1   1  27      272.33      298.04      7.42 o 
   2   1  27       26.72       18.75      3.67 o 
   3   1  27       46.77       53.26      5.12 o 
   4   1  27       45.23       49.14      4.84 o 
   5   1  27       45.48       52.83      4.36 o 
   6   1  27       56.19       60.94      6.75 o 
   7   1  27        0.10        3.83      5.75 o 
   8   1  27        1.13        5.75      6.71 o 
   9   1  27        0.71        8.15      7.19 o 
  10   1  27       24.10       17.73      8.63 o 
   0   2  27      186.12      166.79     12.94 o 
   1   2  27       89.57       87.66      7.28 o 
   2   2  27        0.89       -1.44      5.03 o 
   3   2  27        4.18        7.40      6.23 o 
   4   2  27      396.42      369.23     14.53 o 
   5   2  27       24.41       17.13      4.03 o 
   6   2  27        0.00       -4.07      4.07 o 
   7   2  27        3.25       -4.33      6.47 o 
   8   2  27       17.07       21.09      7.67 o 
   9   2  27       53.17       42.18     10.06 o 
  10   2  27        4.88        1.92      7.67 o 
   1   3  27      534.31      529.12     15.42 o 
   2   3  27      122.64      105.95      8.13 o 
   3   3  27       75.83       76.55     11.98 o 
   4   3  27       26.13       31.95     10.54 o 
   5   3  27       40.68       41.33      9.83 o 
   6   3  27       34.23       29.58      5.73 o 
   7   3  27       46.11       35.25      7.67 o 
   8   3  27       22.02       34.01      6.60 o 
   9   3  27        6.59        1.92      7.19 o 
  10   3  27       62.57       65.66     12.46 o 
   0   4  27      237.98      193.15     14.38 o 
   1   4  27        2.66        1.84      4.23 o 
   2   4  27        4.28       -3.89      3.89 o 
   3   4  27       44.24       49.66      6.78 o 
   4   4  27        3.84       -0.15      4.23 o 
   5   4  27       44.58       45.70      9.59 o 
   6   4  27        2.27       -1.54      4.49 o 
   7   4  27        2.42        3.12      5.08 o 
   8   4  27        1.56       -4.74      4.74 o 
   9   4  27       10.03       15.19      5.92 o 
   1   5  27      220.19      228.49     15.58 o 
   2   5  27        9.60        7.84      4.71 o 
   3   5  27       29.50       26.85      5.76 o 
   4   5  27       18.67       19.41      5.76 o 
   5   5  27       41.24       53.20      7.28 o 
   6   5  27       77.60       84.54     11.50 o 
   7   5  27        6.71       -2.04      5.03 o 
   8   5  27       70.91       92.73      9.65 o 
   9   5  27        8.16       14.58      6.41 o 
   0   6  27       74.97       81.96     11.50 o 
   1   6  27       86.98      101.75      8.98 o 
   2   6  27        0.62       -2.64      4.07 o 
   3   6  27        0.56       -0.25      6.71 o 
   4   6  27       56.92       57.64     11.02 o 
   5   6  27        0.07       -1.26      4.57 o 
   6   6  27       17.60       25.03      6.44 o 
   7   6  27        0.04       -0.26      7.67 o 
   8   6  27       10.18       10.58      6.07 o 
   1   7  27        7.49        4.35      5.99 o 
   2   7  27       32.11       43.81      6.94 o 
   3   7  27        3.24        2.56      5.05 o 
   4   7  27       12.02        4.73      5.05 o 
   5   7  27        3.42       -4.14      5.24 o 
   6   7  27        3.67       -1.40      4.91 o 
   0   8  27        7.33       -6.23      6.23 o 
   1   8  27        0.71        2.14      5.05 o 
   2   8  27        3.67       10.28      5.52 o 
   3   8  27        6.02       15.25      5.92 o 
   4   8  27        1.93        9.44      5.58 o 
   5   8  27       13.62       11.02      8.15 o 
   0   0  28      407.98      434.70     18.21 o 
   1   0  28       12.16        8.39      4.07 o 
   2   0  28      304.60      299.93     16.30 o 
   3   0  28      852.61      804.79     22.29 o 
   4   0  28      177.75      214.00      9.83 o 
   5   0  28       52.70       65.87      6.60 o 
   6   0  28      297.82      327.41     12.19 o 
   7   0  28        0.00        0.00      5.75 o 
   8   0  28        2.02        1.92      6.71 o 
   9   0  28        0.68       -2.40      6.71 o 
  10   0  28       19.39       20.13      9.11 o 
   1   1  28       15.18       15.35      3.25 o 
   2   1  28      130.74      149.11      5.91 o 
   3   1  28      174.39      153.31      6.03 o 
   4   1  28      475.66      471.73     11.53 o 
   5   1  28       50.00       41.51      4.79 o 
   6   1  28       23.41       31.68      4.61 o 
   7   1  28       32.07       59.11      7.67 o 
   8   1  28        1.71        0.48      6.71 o 
   9   1  28        0.10        1.92      7.19 o 
  10   1  28       20.79       22.05      9.11 o 
   0   2  28      133.51      115.03     11.02 o 
   1   2  28        5.87        6.61      4.23 o 
   2   2  28       10.77        3.35      5.99 o 
   3   2  28       10.39        5.41      4.23 o 
   4   2  28      134.91      131.31      8.64 o 
   5   2  28       20.05       19.65      5.42 o 
   6   2  28       65.58       74.71      7.62 o 
   7   2  28       21.95       12.94      5.05 o 
   8   2  28        4.58        0.48      7.19 o 
   9   2  28       14.16       -4.79      7.19 o 
  10   2  28        0.01       -6.23      6.23 o 
   1   3  28       83.34       87.95     10.06 o 
   2   3  28      103.01       80.45      8.87 o 
   3   3  28        7.43        0.00      4.07 o 
   4   3  28       18.30        8.32      4.71 o 
   5   3  28      102.98      111.28      9.59 o 
   6   3  28      138.99      158.61      9.99 o 
   7   3  28       43.31       46.96      7.28 o 
   8   3  28        0.90        2.29      5.24 o 
   9   3  28        2.31        4.31      8.15 o 
   0   4  28        0.02       13.42      7.19 o 
   1   4  28       28.96       16.19      5.18 o 
   2   4  28        8.57        9.54      4.91 o 
   3   4  28        0.55       -2.16      4.41 o 
   4   4  28      151.57      124.20      9.15 o 
   5   4  28        1.78        5.72      4.91 o 
   6   4  28       27.92       20.31      5.92 o 
   7   4  28       15.30       16.25      8.87 o 
   8   4  28       11.89       17.68      6.07 o 
   9   4  28       32.18       35.65     11.50 o 
   1   5  28      159.58      176.68     10.67 o 
   2   5  28       20.09       20.86      7.67 o 
   3   5  28       35.73       28.44      6.41 o 
   4   5  28        6.87       11.62     10.54 o 
   5   5  28       16.29       20.13      5.76 o 
   6   5  28       37.51       46.15      7.28 o 
   7   5  28        3.40        2.13      5.58 o 
   8   5  28       13.81       23.16      9.35 o 
   0   6  28        6.63       12.46      7.67 o 
   1   6  28        5.28        3.12      4.74 o 
   2   6  28        0.02       -4.79      4.79 o 
   3   6  28        5.07       -2.62      4.37 o 
   4   6  28        4.32        1.75      4.71 o 
   5   6  28       10.75        9.66      5.58 o 
   6   6  28       24.98       17.73      9.11 o 
   7   6  28        3.15        6.01      9.35 o 
   1   7  28        4.38        8.22      5.39 o 
   2   7  28        0.44        2.15      5.24 o 
   3   7  28        4.90       13.78      5.58 o 
   4   7  28        0.20        3.12      5.08 o 
   5   7  28        1.78        4.01      5.39 o 
   6   7  28        0.04       -0.83      5.24 o 
   0   8  28      105.09      114.55     14.86 o 
   1   8  28       19.88       22.68      6.26 o 
   2   8  28        5.33        9.78      5.73 o 
   3   8  28        2.21       -3.04      4.91 o 
   1   1  29       16.55       11.59      3.10 o 
   2   1  29        4.78        7.34      3.58 o 
   3   1  29        0.90        0.91      3.41 o 
   4   1  29       22.37       28.62      6.07 o 
   5   1  29       26.83       30.65      5.19 o 
   6   1  29       29.06       20.69      4.41 o 
   7   1  29       11.23       15.59      7.43 o 
   8   1  29        2.43        4.31      6.71 o 
   9   1  29        1.36       11.02      7.19 o 
  10   1  29        5.42        8.15      8.15 o 
   0   2  29      124.63      120.30     11.98 o 
   1   2  29       44.72       36.99      5.75 o 
   2   2  29        0.01       -0.42      4.55 o 
   3   2  29        6.12        8.63      6.95 o 
   4   2  29       15.90       22.95      5.42 o 
   5   2  29       24.00       17.67      5.24 o 
   6   2  29       12.81       15.34      5.24 o 
   7   2  29        9.79        8.98      6.23 o 
   8   2  29        7.17        0.02      4.84 o 
   9   2  29       18.39       17.73      8.63 o 
   1   3  29        0.29       -4.02      4.02 o 
   2   3  29       15.50       10.06      5.08 o 
   3   3  29       83.33       87.46      7.96 o 
   4   3  29       23.30       17.25      5.76 o 
   5   3  29       10.28        7.87      5.24 o 
   6   3  29        7.34        8.59      4.91 o 
   7   3  29        2.07       -1.62      5.27 o 
   8   3  29       14.06       18.29      7.91 o 
   9   3  29        4.16        1.35      5.58 o 
   0   4  29       18.25       15.82      7.67 o 
   1   4  29       88.51       99.29      8.47 o 
   2   4  29        7.02        4.81      4.91 o 
   3   4  29        3.82       -0.80      4.57 o 
   4   4  29        0.48        8.87      5.08 o 
   5   4  29        1.99        4.79      5.08 o 
   6   4  29       53.36       63.49      8.11 o 
   7   4  29       25.02       26.34      6.60 o 
   8   4  29        6.78        2.64      5.42 o 
   1   5  29        1.17       -1.76      4.23 o 
   2   5  29       13.64       21.70     12.22 o 
   3   5  29       85.00       84.30      8.64 o 
   4   5  29       73.48       94.94      8.98 o 
   5   5  29        8.74       14.72     22.05 o 
   6   5  29       15.09       18.17      5.92 o 
   7   5  29       40.08       50.10     11.74 o 
   8   5  29        0.04       -0.33      5.39 o 
   0   6  29      186.04      213.76     16.77 o 
   1   6  29        2.03        4.07      5.08 o 
   2   6  29       28.48       34.18      6.75 o 
   3   6  29        0.29        0.96      4.74 o 
   4   6  29        0.04       -3.88      5.51 o 
   5   6  29       29.20       27.88      6.95 o 
   6   6  29        0.04       -0.39      5.24 o 
   7   6  29        0.04        0.96      7.19 o 
   1   7  29        7.54        1.10      5.24 o 
   2   7  29       15.26       19.49      6.07 o 
   3   7  29        4.40        3.24      5.58 o 
   4   7  29        0.79        2.26      5.24 o 
   5   7  29        0.21       -3.26      5.05 o 
   0   8  29       11.55       18.21      9.11 o 
   1   8  29        2.34       -4.83      4.91 o 
   2   8  29        1.90        3.95      5.58 o 
   0   0  30        0.20       -0.48      5.75 o 
   1   0  30       25.03       31.75      5.42 o 
   2   0  30       11.60       17.25      4.74 o 
   3   0  30       25.03       33.05      5.58 o 
   4   0  30        5.31        0.77      4.31 o 
   5   0  30        8.38        2.14      6.47 o 
   6   0  30       20.47       36.69      5.92 o 
   7   0  30       31.78       38.28      6.21 o 
   1   1  30       19.78       11.81      3.66 o 
   2   1  30        3.06        0.72      3.22 o 
   3   1  30       25.52       32.88      4.48 o 
   4   1  30        0.00        1.40      3.41 o 
   5   1  30       23.28       24.87      4.51 o 
   6   1  30      135.59      132.96      7.47 o 
   7   1  30       37.95       57.72      7.96 o 
   8   1  30       40.46       36.58      6.78 o 
   9   1  30        4.74        7.19      7.67 o 
   0   2  30       83.62      107.36     11.98 o 
   1   2  30        0.15       -1.02      4.23 o 
   2   2  30       64.08       72.65      7.46 o 
   3   2  30       17.14        8.63      6.71 o 
   4   2  30       97.29      121.02      8.81 o 
   5   2  30       30.27       37.51      6.60 o 
   6   2  30        2.74       -1.37      4.57 o 
   7   2  30        0.23       -0.24      4.74 o 
   8   2  30        2.04        1.68      5.51 o 
   9   2  30        0.00       -0.86      5.58 o 
   1   3  30       97.55       99.70     11.98 o 
   2   3  30        3.11        8.79      4.91 o 
   3   3  30       35.48       47.28     17.49 o 
   4   3  30        0.46        2.86      4.57 o 
   5   3  30        9.69       18.07      6.47 o 
   6   3  30       36.48       36.48      8.39 o 
   7   3  30        3.75        1.31      8.15 o 
   8   3  30        0.25       -4.41      5.24 o 
   0   4  30       18.74       24.44      8.15 o 
   1   4  30        2.16        1.54      5.51 o 
   2   4  30        0.54        8.87      6.95 o 
   3   4  30        1.63        4.55      5.08 o 
   4   4  30       48.80       52.01      7.46 o 
   5   4  30       22.91       25.36      6.55 o 
   6   4  30        2.64       -3.12      4.74 o 
   7   4  30       13.38       12.20      6.33 o 
   8   4  30        9.54        4.51      5.92 o 
   1   5  30        5.30        7.00      8.63 o 
   2   5  30        0.08       -0.29      4.71 o 
   3   5  30        9.86        1.85      7.67 o 
   4   5  30        2.98       11.26      5.42 o 
   5   5  30        7.00       14.17      6.07 o 
   6   5  30        7.85        9.48      5.51 o 
   7   5  30        5.32        7.42      8.87 o 
   0   6  30       45.09       55.12     11.02 o 
   1   6  30        5.16        7.28      5.24 o 
   2   6  30        0.88        7.57      5.58 o 
   3   6  30       67.30       82.69      9.15 o 
   4   6  30        2.73        8.37      5.58 o 
   5   6  30        3.05       -2.88      5.08 o 
   6   6  30        0.03        1.85      5.64 o 
   1   7  30       13.79        3.34      5.39 o 
   2   7  30        3.22        9.42      6.95 o 
   3   7  30       93.85      100.13      9.81 o 
   4   7  30        9.79        7.32      6.23 o 
   1   1  31        0.77        0.96      4.07 o 
   2   1  31       10.66       11.98      4.79 o 
   3   1  31       75.86       72.65      5.90 o 
   4   1  31        4.69       13.90      4.03 o 
   5   1  31        1.11        1.03      4.65 o 
   6   1  31        0.58        0.29      4.00 o 
   7   1  31        0.77        7.42      4.41 o 
   8   1  31        3.14        6.07      4.43 o 
   9   1  31        3.61       -9.35      9.35 o 
   0   2  31        0.08        1.92      6.23 o 
   1   2  31        3.70        4.45      4.79 o 
   2   2  31        4.82       -1.05      4.57 o 
   3   2  31       44.97       42.58      6.44 o 
   4   2  31        1.29        1.40      4.71 o 
   5   2  31       13.64        8.63      5.42 o 
   6   2  31        4.78       10.06      5.42 o 
   7   2  31        0.22        2.35      5.24 o 
   8   2  31        0.09        1.07      5.24 o 
   1   3  31        0.68        7.85      4.91 o 
   2   3  31        0.07        1.09      4.91 o 
   3   3  31       47.34       45.03      6.94 o 
   4   3  31        3.47        0.00      5.75 o 
   5   3  31        7.15       10.44      5.58 o 
   6   3  31        0.01        4.25     11.98 o 
   7   3  31        1.75       -2.49      5.05 o 
   8   3  31        2.21        6.06      5.73 o 
   0   4  31        9.32        0.48      7.19 o 
   1   4  31       73.12       83.83      8.47 o 
   2   4  31      127.30      150.15     10.33 o 
   3   4  31        1.64        4.55      5.42 o 
   4   4  31       15.35        9.61     11.98 o 
   5   4  31        6.28        0.00      5.08 o 
   6   4  31        1.10        2.89      6.95 o 
   7   4  31        3.08        6.85      5.92 o 
   1   5  31        6.03       12.69      5.58 o 
   2   5  31       45.03       42.08      7.09 o 
   3   5  31        3.86       13.22      5.73 o 
   4   5  31       26.90       29.03      8.15 o 
   5   5  31        1.76        1.35      6.47 o 
   6   5  31       18.76       21.10      6.75 o 
   0   6  31        5.02        9.59      7.67 o 
   1   6  31        0.73        4.67      5.24 o 
   2   6  31       18.83       18.11      7.19 o 
   3   6  31        6.67       12.18      5.73 o 
   4   6  31      119.54      137.67     16.77 o 
   5   6  31       29.91       27.32      7.46 o 
   1   7  31       27.76       35.08      6.94 o 
   2   7  31       33.62       44.03      7.96 o 
   3   7  31        5.42       12.46      9.11 o 
   0   0  32       56.98       45.53      8.63 o 
   1   0  32        0.42       -1.84      4.23 o 
   2   0  32        7.57        9.72      4.79 o 
   3   0  32       20.70       21.04      5.24 o 
   4   0  32        3.52        2.47      4.37 o 
   5   0  32        0.14        5.75      6.71 o 
   6   0  32       32.23       38.34      9.59 o 
   7   0  32      215.74      307.69     19.17 o 
   8   0  32        2.29        0.00      7.19 o 
   1   1  32       33.95       22.71      6.71 o 
   2   1  32       23.49       29.22      5.92 o 
   3   1  32        0.00       -1.00      4.23 o 
   4   1  32        2.83        1.44      4.74 o 
   5   1  32        0.14       -1.22      6.73 o 
   6   1  32        8.82       -1.26      3.77 o 
   7   1  32        2.24       -0.61      4.20 o 
   8   1  32        8.99       13.37      5.32 o 
   0   2  32        1.71        0.48      6.71 o 
   1   2  32       47.80       46.04      6.94 o 
   2   2  32       20.80       41.91      6.60 o 
   3   2  32        6.25        9.11      5.24 o 
   4   2  32        0.04       -6.41     15.34 o 
   5   2  32        0.10       -5.51      5.51 o 
   6   2  32       33.57       40.83      7.23 o 
   7   2  32        1.42       -0.70      5.05 o 
   8   2  32        8.59        8.31      6.07 o 
   1   3  32        4.57       13.42      5.76 o 
   2   3  32       62.82       70.78      9.11 o 
   3   3  32        1.08       -4.57      4.57 o 
   4   3  32       11.56       21.28      6.26 o 
   5   3  32        0.81        2.63      5.24 o 
   6   3  32       11.73       18.72      8.15 o 
   7   3  32        0.59       -2.64      5.58 o 
   0   4  32      103.80      119.82     13.42 o 
   1   4  32        0.00        1.24      6.23 o 
   2   4  32       40.98       58.66      7.77 o 
   3   4  32        0.76        8.57      5.58 o 
   4   4  32       46.49       54.37      7.79 o 
   5   4  32        2.88       -0.84      4.91 o 
   6   4  32       34.06       36.66      7.67 o 
   7   4  32       18.20        2.88      8.63 o 
   1   5  32        8.47       15.57      6.21 o 
   2   5  32       78.02       79.97      9.13 o 
   3   5  32        0.60       -5.27      5.27 o 
   4   5  32        0.52       -2.09      5.24 o 
   5   5  32       16.10       16.30      6.44 o 
   0   6  32        7.29       14.86      8.15 o 
   1   6  32        5.89        8.63      5.76 o 
   2   6  32       22.22       18.84      6.75 o 
   3   6  32        1.86        6.23      6.10 o 
   4   6  32       14.57       23.85     10.06 o 
   1   1  33        2.40        6.32      4.57 o 
   2   1  33        2.66        5.27      4.74 o 
   3   1  33        0.50       -4.37      4.37 o 
   4   1  33        1.30       -3.00      5.03 o 
   5   1  33        3.20        3.60      5.24 o 
   6   1  33        1.12        0.83      4.91 o 
   7   1  33       39.18       35.86      7.23 o 
   0   2  33       14.13       37.38      9.59 o 
   1   2  33       77.85       82.12      8.45 o 
   2   2  33       43.64       41.36      6.78 o 
   3   2  33        0.28        7.22      5.05 o 
   4   2  33       39.67       35.48      6.60 o 
   5   2  33       14.77       11.43      5.92 o 
   6   2  33       19.72       17.49      6.10 o 
   7   2  33       10.46        5.53      5.58 o 
   1   3  33       31.82       41.39      9.35 o 
   2   3  33       48.87       53.79     10.06 o 
   3   3  33       11.43        7.43      5.08 o 
   4   3  33        1.05       -1.68      5.08 o 
   5   3  33        9.43        2.28      9.83 o 
   6   3  33        0.02       -2.64      5.08 o 
   7   3  33       35.93       46.01     11.50 o 
   0   4  33       27.42       14.86      8.63 o 
   1   4  33        3.95        3.47      6.71 o 
   2   4  33        7.20        5.75      5.42 o 
   3   4  33       11.20       17.25      6.10 o 
   4   4  33        5.94       10.43      5.73 o 
   5   4  33        7.52       24.68      6.78 o 
   6   4  33        6.47        5.85      5.92 o 
   1   5  33       15.44       16.57      8.39 o 
   2   5  33       13.87       19.57      6.94 o 
   3   5  33       22.98       36.28      7.43 o 
   4   5  33        0.00        1.78      5.99 o 
   0   6  33       27.11       31.15     10.06 o 
   1   6  33        0.13        2.09      5.58 o 
   2   6  33        5.15        1.38      6.23 o 
   0   0  34       38.42       51.76     10.06 o 
   1   0  34        0.63        4.31      7.19 o 
   2   0  34       20.82       14.86      7.19 o 
   3   0  34        1.43        0.00      6.71 o 
   4   0  34       28.62       33.07      9.59 o 
   5   0  34        4.93       16.30      8.15 o 
   6   0  34        0.87        6.23      8.15 o 
   7   0  34       28.07       43.13     10.54 o 
   1   1  34       14.91       17.01      5.42 o 
   2   1  34        0.31        3.19      7.91 o 
   3   1  34       15.65       26.10      6.07 o 
   4   1  34        4.49       -4.07      5.08 o 
   5   1  34        0.26       -4.31      4.74 o 
   6   1  34        6.32       15.73      5.92 o 
   7   1  34        2.15        0.03      5.58 o 
   0   2  34      127.16      129.40     13.42 o 
   1   2  34        0.46        1.44      4.74 o 
   2   2  34        0.02       -4.15      4.49 o 
   3   2  34        2.20        5.18      9.11 o 
   4   2  34        5.77       -4.07      4.71 o 
   5   2  34       10.89        8.51      5.99 o 
   6   2  34       16.90       21.06      6.60 o 
   1   3  34        4.63        2.40      5.05 o 
   2   3  34       22.25       45.08      7.67 o 
   3   3  34       22.63       30.11     13.66 o 
   4   3  34        0.78        3.94      5.39 o 
   5   3  34       25.20       29.92      7.28 o 
   6   3  34        0.29        4.31      8.39 o 
   0   4  34      108.19      125.57     14.38 o 
   1   4  34       16.39       25.79      8.63 o 
   2   4  34        0.14        6.83      5.92 o 
   3   4  34        0.51        8.68      5.92 o 
   4   4  34       56.37       60.74      8.45 o 
   5   4  34        0.18        0.96      5.76 o 
   1   5  34       12.28        4.07      6.07 o 
   2   5  34       67.25       95.10      9.83 o 
   3   5  34        1.00       -5.24      5.24 o 
   1   1  35       21.00       33.60      6.60 o 
   2   1  35       42.90       49.87      9.59 o 
   3   1  35        2.56        3.56      5.24 o 
   4   1  35        3.95       -1.85      5.03 o 
   5   1  35        0.40       -1.95      5.24 o 
   6   1  35        6.02        2.79      5.73 o 
   0   2  35      218.23      266.00     18.21 o 
   1   2  35        0.36       -3.42      7.67 o 
   2   2  35       10.64       13.93      5.58 o 
   3   2  35        2.53        1.20      5.42 o 
   4   2  35       23.90       32.93      7.91 o 
   5   2  35       15.65       25.56      6.95 o 
   1   3  35       57.95       46.52      7.62 o 
   2   3  35       24.37       29.32      6.94 o 
   3   3  35        2.39        1.45      5.24 o 
   4   3  35        5.06        3.81      5.73 o 
   5   3  35       13.71       23.98      8.87 o 
   0   4  35       28.86       11.50      9.11 o 
   1   4  35       17.15       25.61      6.94 o 
   2   4  35       32.80       51.05      8.13 o 
   3   4  35        2.33       -2.68      5.39 o 
   1   5  35        1.09       -5.08      5.08 o 
   4   0  36       25.01       33.07      9.59 o 
   5   0  36        5.44        4.31      8.15 o 
   1   1  36       24.38       45.01     10.06 o 
   2   1  36        7.78       14.08      9.11 o 
   3   1  36        8.08       21.46      6.26 o 
   4   1  36       15.33        9.35      5.92 o 
   5   1  36        0.29        1.92      8.15 o 
   0   2  36        7.91       13.42      8.63 o 
   1   2  36        0.78        7.67      5.42 o 
   2   2  36        3.91       -1.68      5.08 o 
   3   2  36        0.02       -2.16      5.42 o 
   4   2  36        7.10       10.89      6.26 o 
   1   3  36        0.78        2.88      7.67 o 
   2   3  36        0.70        6.59      6.47 o 
   3   3  36        0.32        8.32      8.63 o 
   0   4  36        4.28       -7.19      7.19 o 
   1   4  36        0.18        6.13      6.26 o 
   1   1  37       33.65       42.85     16.53 o 
   2   1  37        9.83       13.18      6.10 o 
   3   1  37       11.23        6.71      8.15 o 
   0   2  37        7.32       15.34      8.63 o 
   1   2  37       14.88       23.85      6.94 o 
   2   2  37        2.22        4.21      6.95 o 
   3   2  37        7.43        6.51      5.73 o 
   1   3  37       33.72       39.65      7.96 o 
   1   1  38        0.17       -6.71      6.71 o 
                                                 
